# Supplementary material for: Inferring ontology graph structures using OWL reasoning
Source: BMC Bioinformatics. 2018 Jan 5;19:7. doi: 10.1186/s12859-017-1999-8 (PMC5756413; doi:10.1186/s12859-017-1999-8)
Supplement: Supplementary file 1 — Comparison of syntactic and semantic reasoning. Supplementary file 1 contains full comparison results for syntactically generated graphs against graphs generated through automated reasoning. (XLSX 35 kb) [file 12859_2017_1999_MOESM1_ESM.xlsx]

## Sheet: adjusted_go_table_ELKvsELK
comparison	organism	database	geneType	algorithm	AUC_1	AUC_2	AUC difference	P1(one-tailed)	P2(two-tailed)		P1 adjusted	P2 adjusted
go_elk_rdfxml_eqFalse_properties_tFalse.rdfxml_vs_go_elk_rdfxml_eqFalse_properties_tTrue.rdfxml	fish	BG	GENETIC	bma	0.743774	0.743774	0	0.5	1		1	1
go_elk_rdfxml_eqFalse_properties_tFalse.rdfxml_vs_go_elk_rdfxml_eqFalse_properties_tTrue.rdfxml	fish	BG	GENETIC	gic	0.763306	0.763306	0	0.5	1		1	1
go_elk_rdfxml_eqFalse_properties_tFalse.rdfxml_vs_go_elk_rdfxml_eqFalse_properties_tTrue.rdfxml	fish	BG	PHYSICAL	bma	0.605162	0.605162	0	0.5	1		1	1
go_elk_rdfxml_eqFalse_properties_tFalse.rdfxml_vs_go_elk_rdfxml_eqFalse_properties_tTrue.rdfxml	fish	BG	PHYSICAL	gic	0.582847	0.582847	0	0.5	1		1	1
go_elk_rdfxml_eqFalse_properties_tFalse.rdfxml_vs_go_elk_rdfxml_eqFalse_properties_tTrue.rdfxml	fish	GA	IGI	bma	0.956293	0.956293	0	0.5	1		1	1
go_elk_rdfxml_eqFalse_properties_tFalse.rdfxml_vs_go_elk_rdfxml_eqFalse_properties_tTrue.rdfxml	fish	GA	IGI	gic	0.890747	0.890747	0	0.5	1		1	1
go_elk_rdfxml_eqFalse_properties_tFalse.rdfxml_vs_go_elk_rdfxml_eqFalse_properties_tTrue.rdfxml	fish	GA	IPI	bma	0.831315	0.831315	0	0.5	1		1	1
go_elk_rdfxml_eqFalse_properties_tFalse.rdfxml_vs_go_elk_rdfxml_eqFalse_properties_tTrue.rdfxml	fish	GA	IPI	gic	0.82304	0.82304	0	0.5	1		1	1
go_elk_rdfxml_eqFalse_properties_tFalse.rdfxml_vs_go_elk_rdfxml_eqFalse_properties_tTrue.rdfxml	fly	BG	GENETIC	bma	0.754165	0.754165	0	0.5	1		1	1
go_elk_rdfxml_eqFalse_properties_tFalse.rdfxml_vs_go_elk_rdfxml_eqFalse_properties_tTrue.rdfxml	fly	BG	GENETIC	gic	0.726596	0.726596	0	0.5	1		1	1
go_elk_rdfxml_eqFalse_properties_tFalse.rdfxml_vs_go_elk_rdfxml_eqFalse_properties_tTrue.rdfxml	fly	BG	PHYSICAL	bma	0.612538	0.612538	0	0.5	1		1	1
go_elk_rdfxml_eqFalse_properties_tFalse.rdfxml_vs_go_elk_rdfxml_eqFalse_properties_tTrue.rdfxml	fly	BG	PHYSICAL	gic	0.604744	0.604744	0	0.5	1		1	1
go_elk_rdfxml_eqFalse_properties_tFalse.rdfxml_vs_go_elk_rdfxml_eqFalse_properties_tTrue.rdfxml	fly	GA	IGI	bma	0.930984	0.930984	0	0.5	1		1	1
go_elk_rdfxml_eqFalse_properties_tFalse.rdfxml_vs_go_elk_rdfxml_eqFalse_properties_tTrue.rdfxml	fly	GA	IGI	gic	0.864929	0.864929	0	0.5	1		1	1
go_elk_rdfxml_eqFalse_properties_tFalse.rdfxml_vs_go_elk_rdfxml_eqFalse_properties_tTrue.rdfxml	fly	GA	IPI	bma	0.907226	0.907226	0	0.5	1		1	1
go_elk_rdfxml_eqFalse_properties_tFalse.rdfxml_vs_go_elk_rdfxml_eqFalse_properties_tTrue.rdfxml	fly	GA	IPI	gic	0.877274	0.877274	0	0.5	1		1	1
go_elk_rdfxml_eqFalse_properties_tFalse.rdfxml_vs_go_elk_rdfxml_eqFalse_properties_tTrue.rdfxml	mouse	BG	GENETIC	bma	0.742559	0.742559	0	0.5	1		1	1
go_elk_rdfxml_eqFalse_properties_tFalse.rdfxml_vs_go_elk_rdfxml_eqFalse_properties_tTrue.rdfxml	mouse	BG	GENETIC	gic	0.696149	0.696149	0	0.5	1		1	1
go_elk_rdfxml_eqFalse_properties_tFalse.rdfxml_vs_go_elk_rdfxml_eqFalse_properties_tTrue.rdfxml	mouse	BG	PHYSICAL	bma	0.712086	0.712086	0	0.5	1		1	1
go_elk_rdfxml_eqFalse_properties_tFalse.rdfxml_vs_go_elk_rdfxml_eqFalse_properties_tTrue.rdfxml	mouse	BG	PHYSICAL	gic	0.687714	0.687714	0	0.5	1		1	1
go_elk_rdfxml_eqFalse_properties_tFalse.rdfxml_vs_go_elk_rdfxml_eqFalse_properties_tTrue.rdfxml	mouse	GA	IGI	bma	0.936038	0.936038	0	0.5	1		1	1
go_elk_rdfxml_eqFalse_properties_tFalse.rdfxml_vs_go_elk_rdfxml_eqFalse_properties_tTrue.rdfxml	mouse	GA	IGI	gic	0.889744	0.889744	0	0.5	1		1	1
go_elk_rdfxml_eqFalse_properties_tFalse.rdfxml_vs_go_elk_rdfxml_eqFalse_properties_tTrue.rdfxml	mouse	GA	IPI	bma	0.916829	0.916829	0	0.5	1		1	1
go_elk_rdfxml_eqFalse_properties_tFalse.rdfxml_vs_go_elk_rdfxml_eqFalse_properties_tTrue.rdfxml	mouse	GA	IPI	gic	0.865471	0.865471	0	0.5	1		1	1
go_elk_rdfxml_eqFalse_properties_tFalse.rdfxml_vs_go_elk_rdfxml_eqFalse_properties_tTrue.rdfxml	worm	BG	GENETIC	bma	0.589132	0.589132	0	0.5	1		1	1
go_elk_rdfxml_eqFalse_properties_tFalse.rdfxml_vs_go_elk_rdfxml_eqFalse_properties_tTrue.rdfxml	worm	BG	GENETIC	gic	0.574162	0.574162	0	0.5	1		1	1
go_elk_rdfxml_eqFalse_properties_tFalse.rdfxml_vs_go_elk_rdfxml_eqFalse_properties_tTrue.rdfxml	worm	BG	PHYSICAL	bma	0.629522	0.629522	0	0.5	1		1	1
go_elk_rdfxml_eqFalse_properties_tFalse.rdfxml_vs_go_elk_rdfxml_eqFalse_properties_tTrue.rdfxml	worm	BG	PHYSICAL	gic	0.623342	0.623342	0	0.5	1		1	1
go_elk_rdfxml_eqFalse_properties_tFalse.rdfxml_vs_go_elk_rdfxml_eqFalse_properties_tTrue.rdfxml	worm	GA	IGI	bma	0.908828	0.908828	0	0.5	1		1	1
go_elk_rdfxml_eqFalse_properties_tFalse.rdfxml_vs_go_elk_rdfxml_eqFalse_properties_tTrue.rdfxml	worm	GA	IGI	gic	0.892519	0.892519	0	0.5	1		1	1
go_elk_rdfxml_eqFalse_properties_tFalse.rdfxml_vs_go_elk_rdfxml_eqFalse_properties_tTrue.rdfxml	worm	GA	IPI	bma	0.784504	0.784504	0	0.5	1		1	1
go_elk_rdfxml_eqFalse_properties_tFalse.rdfxml_vs_go_elk_rdfxml_eqFalse_properties_tTrue.rdfxml	worm	GA	IPI	gic	0.778927	0.778927	0	0.5	1		1	1
go_elk_rdfxml_eqFalse_properties_tFalse.rdfxml_vs_go_elk_rdfxml_eqFalse_properties_tTrue.rdfxml	yeast	BG	GENETIC	bma	0.670252	0.670252	0	0.5	1		1	1
go_elk_rdfxml_eqFalse_properties_tFalse.rdfxml_vs_go_elk_rdfxml_eqFalse_properties_tTrue.rdfxml	yeast	BG	GENETIC	gic	0.646738	0.646738	0	0.5	1		1	1
go_elk_rdfxml_eqFalse_properties_tFalse.rdfxml_vs_go_elk_rdfxml_eqFalse_properties_tTrue.rdfxml	yeast	BG	PHYSICAL	bma	0.724562	0.724562	0	0.5	1		1	1
go_elk_rdfxml_eqFalse_properties_tFalse.rdfxml_vs_go_elk_rdfxml_eqFalse_properties_tTrue.rdfxml	yeast	BG	PHYSICAL	gic	0.708996	0.708996	0	0.5	1		1	1
go_elk_rdfxml_eqFalse_properties_tFalse.rdfxml_vs_go_elk_rdfxml_eqFalse_properties_tTrue.rdfxml	yeast	GA	IGI	bma	0.959908	0.959908	0	0.5	1		1	1
go_elk_rdfxml_eqFalse_properties_tFalse.rdfxml_vs_go_elk_rdfxml_eqFalse_properties_tTrue.rdfxml	yeast	GA	IGI	gic	0.940284	0.940284	0	0.5	1		1	1
go_elk_rdfxml_eqFalse_properties_tFalse.rdfxml_vs_go_elk_rdfxml_eqFalse_properties_tTrue.rdfxml	yeast	GA	IPI	bma	0.970434	0.970434	0	0.5	1		1	1
go_elk_rdfxml_eqFalse_properties_tFalse.rdfxml_vs_go_elk_rdfxml_eqFalse_properties_tTrue.rdfxml	yeast	GA	IPI	gic	0.95005	0.95005	0	0.5	1		1	1
go_elk_rdfxml_eqFalse_property_tFalse.rdfxml_vs_go_elk_rdfxml_eqFalse_property_tTrue.rdfxml	fish	BG	GENETIC	bma	0.72644	0.72644	0	0.5	1		1	1
go_elk_rdfxml_eqFalse_property_tFalse.rdfxml_vs_go_elk_rdfxml_eqFalse_property_tTrue.rdfxml	fish	BG	GENETIC	gic	0.740112	0.740112	0	0.5	1		1	1
go_elk_rdfxml_eqFalse_property_tFalse.rdfxml_vs_go_elk_rdfxml_eqFalse_property_tTrue.rdfxml	fish	BG	PHYSICAL	bma	0.596655	0.596655	0	0.5	1		1	1
go_elk_rdfxml_eqFalse_property_tFalse.rdfxml_vs_go_elk_rdfxml_eqFalse_property_tTrue.rdfxml	fish	BG	PHYSICAL	gic	0.58601	0.58601	0	0.5	1		1	1
go_elk_rdfxml_eqFalse_property_tFalse.rdfxml_vs_go_elk_rdfxml_eqFalse_property_tTrue.rdfxml	fish	GA	IGI	bma	0.950141	0.950141	0	0.5	1		1	1
go_elk_rdfxml_eqFalse_property_tFalse.rdfxml_vs_go_elk_rdfxml_eqFalse_property_tTrue.rdfxml	fish	GA	IGI	gic	0.888629	0.888629	0	0.5	1		1	1
go_elk_rdfxml_eqFalse_property_tFalse.rdfxml_vs_go_elk_rdfxml_eqFalse_property_tTrue.rdfxml	fish	GA	IPI	bma	0.816661	0.816661	0	0.5	1		1	1
go_elk_rdfxml_eqFalse_property_tFalse.rdfxml_vs_go_elk_rdfxml_eqFalse_property_tTrue.rdfxml	fish	GA	IPI	gic	0.821807	0.821807	0	0.5	1		1	1
go_elk_rdfxml_eqFalse_property_tFalse.rdfxml_vs_go_elk_rdfxml_eqFalse_property_tTrue.rdfxml	fly	BG	GENETIC	bma	0.74753	0.74753	0	0.5	1		1	1
go_elk_rdfxml_eqFalse_property_tFalse.rdfxml_vs_go_elk_rdfxml_eqFalse_property_tTrue.rdfxml	fly	BG	GENETIC	gic	0.722941	0.722941	0	0.5	1		1	1
go_elk_rdfxml_eqFalse_property_tFalse.rdfxml_vs_go_elk_rdfxml_eqFalse_property_tTrue.rdfxml	fly	BG	PHYSICAL	bma	0.610379	0.610379	0	0.5	1		1	1
go_elk_rdfxml_eqFalse_property_tFalse.rdfxml_vs_go_elk_rdfxml_eqFalse_property_tTrue.rdfxml	fly	BG	PHYSICAL	gic	0.604819	0.604819	0	0.5	1		1	1
go_elk_rdfxml_eqFalse_property_tFalse.rdfxml_vs_go_elk_rdfxml_eqFalse_property_tTrue.rdfxml	fly	GA	IGI	bma	0.916767	0.916767	0	0.5	1		1	1
go_elk_rdfxml_eqFalse_property_tFalse.rdfxml_vs_go_elk_rdfxml_eqFalse_property_tTrue.rdfxml	fly	GA	IGI	gic	0.856153	0.856153	0	0.5	1		1	1
go_elk_rdfxml_eqFalse_property_tFalse.rdfxml_vs_go_elk_rdfxml_eqFalse_property_tTrue.rdfxml	fly	GA	IPI	bma	0.895813	0.895813	0	0.5	1		1	1
go_elk_rdfxml_eqFalse_property_tFalse.rdfxml_vs_go_elk_rdfxml_eqFalse_property_tTrue.rdfxml	fly	GA	IPI	gic	0.86936	0.86936	0	0.5	1		1	1
go_elk_rdfxml_eqFalse_property_tFalse.rdfxml_vs_go_elk_rdfxml_eqFalse_property_tTrue.rdfxml	mouse	BG	GENETIC	bma	0.747817	0.747817	0	0.5	1		1	1
go_elk_rdfxml_eqFalse_property_tFalse.rdfxml_vs_go_elk_rdfxml_eqFalse_property_tTrue.rdfxml	mouse	BG	GENETIC	gic	0.708817	0.708817	0	0.5	1		1	1
go_elk_rdfxml_eqFalse_property_tFalse.rdfxml_vs_go_elk_rdfxml_eqFalse_property_tTrue.rdfxml	mouse	BG	PHYSICAL	bma	0.708305	0.708305	0	0.5	1		1	1
go_elk_rdfxml_eqFalse_property_tFalse.rdfxml_vs_go_elk_rdfxml_eqFalse_property_tTrue.rdfxml	mouse	BG	PHYSICAL	gic	0.691837	0.691837	0	0.5	1		1	1
go_elk_rdfxml_eqFalse_property_tFalse.rdfxml_vs_go_elk_rdfxml_eqFalse_property_tTrue.rdfxml	mouse	GA	IGI	bma	0.928816	0.928816	0	0.5	1		1	1
go_elk_rdfxml_eqFalse_property_tFalse.rdfxml_vs_go_elk_rdfxml_eqFalse_property_tTrue.rdfxml	mouse	GA	IGI	gic	0.890742	0.890742	0	0.5	1		1	1
go_elk_rdfxml_eqFalse_property_tFalse.rdfxml_vs_go_elk_rdfxml_eqFalse_property_tTrue.rdfxml	mouse	GA	IPI	bma	0.903406	0.903406	0	0.5	1		1	1
go_elk_rdfxml_eqFalse_property_tFalse.rdfxml_vs_go_elk_rdfxml_eqFalse_property_tTrue.rdfxml	mouse	GA	IPI	gic	0.867425	0.867425	0	0.5	1		1	1
go_elk_rdfxml_eqFalse_property_tFalse.rdfxml_vs_go_elk_rdfxml_eqFalse_property_tTrue.rdfxml	worm	BG	GENETIC	bma	0.581833	0.581833	0	0.5	1		1	1
go_elk_rdfxml_eqFalse_property_tFalse.rdfxml_vs_go_elk_rdfxml_eqFalse_property_tTrue.rdfxml	worm	BG	GENETIC	gic	0.57467	0.573721	0.00095	0.458585	0.91717		1	1
go_elk_rdfxml_eqFalse_property_tFalse.rdfxml_vs_go_elk_rdfxml_eqFalse_property_tTrue.rdfxml	worm	BG	PHYSICAL	bma	0.62828	0.62828	0	0.5	1		1	1
go_elk_rdfxml_eqFalse_property_tFalse.rdfxml_vs_go_elk_rdfxml_eqFalse_property_tTrue.rdfxml	worm	BG	PHYSICAL	gic	0.623076	0.62296	0.000115	0.49262	0.98524		1	1
go_elk_rdfxml_eqFalse_property_tFalse.rdfxml_vs_go_elk_rdfxml_eqFalse_property_tTrue.rdfxml	worm	GA	IGI	bma	0.896667	0.896667	0	0.5	1		1	1
go_elk_rdfxml_eqFalse_property_tFalse.rdfxml_vs_go_elk_rdfxml_eqFalse_property_tTrue.rdfxml	worm	GA	IGI	gic	0.879832	0.879832	0	0.5	1		1	1
go_elk_rdfxml_eqFalse_property_tFalse.rdfxml_vs_go_elk_rdfxml_eqFalse_property_tTrue.rdfxml	worm	GA	IPI	bma	0.77941	0.77941	0	0.5	1		1	1
go_elk_rdfxml_eqFalse_property_tFalse.rdfxml_vs_go_elk_rdfxml_eqFalse_property_tTrue.rdfxml	worm	GA	IPI	gic	0.775304	0.775304	0	0.5	1		1	1
go_elk_rdfxml_eqFalse_property_tFalse.rdfxml_vs_go_elk_rdfxml_eqFalse_property_tTrue.rdfxml	yeast	BG	GENETIC	bma	0.664092	0.664092	0	0.5	1		1	1
go_elk_rdfxml_eqFalse_property_tFalse.rdfxml_vs_go_elk_rdfxml_eqFalse_property_tTrue.rdfxml	yeast	BG	GENETIC	gic	0.644179	0.644179	0	0.5	1		1	1
go_elk_rdfxml_eqFalse_property_tFalse.rdfxml_vs_go_elk_rdfxml_eqFalse_property_tTrue.rdfxml	yeast	BG	PHYSICAL	bma	0.722258	0.722258	0	0.5	1		1	1
go_elk_rdfxml_eqFalse_property_tFalse.rdfxml_vs_go_elk_rdfxml_eqFalse_property_tTrue.rdfxml	yeast	BG	PHYSICAL	gic	0.706494	0.706494	0	0.5	1		1	1
go_elk_rdfxml_eqFalse_property_tFalse.rdfxml_vs_go_elk_rdfxml_eqFalse_property_tTrue.rdfxml	yeast	GA	IGI	bma	0.948683	0.948683	0	0.5	1		1	1
go_elk_rdfxml_eqFalse_property_tFalse.rdfxml_vs_go_elk_rdfxml_eqFalse_property_tTrue.rdfxml	yeast	GA	IGI	gic	0.936219	0.936219	0	0.5	1		1	1
go_elk_rdfxml_eqFalse_property_tFalse.rdfxml_vs_go_elk_rdfxml_eqFalse_property_tTrue.rdfxml	yeast	GA	IPI	bma	0.966998	0.966998	0	0.5	1		1	1
go_elk_rdfxml_eqFalse_property_tFalse.rdfxml_vs_go_elk_rdfxml_eqFalse_property_tTrue.rdfxml	yeast	GA	IPI	gic	0.952441	0.952441	0	0.5	1		1	1
go_elk_rdfxml_eqFalse_tFalse.rdfxml_vs_go_elk_rdfxml_eqFalse_tTrue.rdfxml	fish	BG	GENETIC	bma	0.752075	0.752075	0	0.5	1		1	1
go_elk_rdfxml_eqFalse_tFalse.rdfxml_vs_go_elk_rdfxml_eqFalse_tTrue.rdfxml	fish	BG	GENETIC	gic	0.757202	0.757202	0	0.5	1		1	1
go_elk_rdfxml_eqFalse_tFalse.rdfxml_vs_go_elk_rdfxml_eqFalse_tTrue.rdfxml	fish	BG	PHYSICAL	bma	0.620663	0.620663	0	0.5	1		1	1
go_elk_rdfxml_eqFalse_tFalse.rdfxml_vs_go_elk_rdfxml_eqFalse_tTrue.rdfxml	fish	BG	PHYSICAL	gic	0.588014	0.588014	0	0.5	1		1	1
go_elk_rdfxml_eqFalse_tFalse.rdfxml_vs_go_elk_rdfxml_eqFalse_tTrue.rdfxml	fish	GA	IGI	bma	0.949984	0.949984	0	0.5	1		1	1
go_elk_rdfxml_eqFalse_tFalse.rdfxml_vs_go_elk_rdfxml_eqFalse_tTrue.rdfxml	fish	GA	IGI	gic	0.88203	0.88203	0	0.5	1		1	1
go_elk_rdfxml_eqFalse_tFalse.rdfxml_vs_go_elk_rdfxml_eqFalse_tTrue.rdfxml	fish	GA	IPI	bma	0.819943	0.819943	0	0.5	1		1	1
go_elk_rdfxml_eqFalse_tFalse.rdfxml_vs_go_elk_rdfxml_eqFalse_tTrue.rdfxml	fish	GA	IPI	gic	0.81871	0.81871	0	0.5	1		1	1
go_elk_rdfxml_eqFalse_tFalse.rdfxml_vs_go_elk_rdfxml_eqFalse_tTrue.rdfxml	fly	BG	GENETIC	bma	0.747013	0.747013	0	0.5	1		1	1
go_elk_rdfxml_eqFalse_tFalse.rdfxml_vs_go_elk_rdfxml_eqFalse_tTrue.rdfxml	fly	BG	GENETIC	gic	0.709977	0.709977	0	0.5	1		1	1
go_elk_rdfxml_eqFalse_tFalse.rdfxml_vs_go_elk_rdfxml_eqFalse_tTrue.rdfxml	fly	BG	PHYSICAL	bma	0.610783	0.610783	0	0.5	1		1	1
go_elk_rdfxml_eqFalse_tFalse.rdfxml_vs_go_elk_rdfxml_eqFalse_tTrue.rdfxml	fly	BG	PHYSICAL	gic	0.60173	0.60173	0	0.5	1		1	1
go_elk_rdfxml_eqFalse_tFalse.rdfxml_vs_go_elk_rdfxml_eqFalse_tTrue.rdfxml	fly	GA	IGI	bma	0.917371	0.917371	0	0.5	1		1	1
go_elk_rdfxml_eqFalse_tFalse.rdfxml_vs_go_elk_rdfxml_eqFalse_tTrue.rdfxml	fly	GA	IGI	gic	0.856551	0.856551	0	0.5	1		1	1
go_elk_rdfxml_eqFalse_tFalse.rdfxml_vs_go_elk_rdfxml_eqFalse_tTrue.rdfxml	fly	GA	IPI	bma	0.89398	0.89398	0	0.5	1		1	1
go_elk_rdfxml_eqFalse_tFalse.rdfxml_vs_go_elk_rdfxml_eqFalse_tTrue.rdfxml	fly	GA	IPI	gic	0.868867	0.868867	0	0.5	1		1	1
go_elk_rdfxml_eqFalse_tFalse.rdfxml_vs_go_elk_rdfxml_eqFalse_tTrue.rdfxml	mouse	BG	GENETIC	bma	0.744728	0.744728	0	0.5	1		1	1
go_elk_rdfxml_eqFalse_tFalse.rdfxml_vs_go_elk_rdfxml_eqFalse_tTrue.rdfxml	mouse	BG	GENETIC	gic	0.703991	0.703991	0	0.5	1		1	1
go_elk_rdfxml_eqFalse_tFalse.rdfxml_vs_go_elk_rdfxml_eqFalse_tTrue.rdfxml	mouse	BG	PHYSICAL	bma	0.711911	0.711911	0	0.5	1		1	1
go_elk_rdfxml_eqFalse_tFalse.rdfxml_vs_go_elk_rdfxml_eqFalse_tTrue.rdfxml	mouse	BG	PHYSICAL	gic	0.688756	0.688756	0	0.5	1		1	1
go_elk_rdfxml_eqFalse_tFalse.rdfxml_vs_go_elk_rdfxml_eqFalse_tTrue.rdfxml	mouse	GA	IGI	bma	0.927988	0.927988	0	0.5	1		1	1
go_elk_rdfxml_eqFalse_tFalse.rdfxml_vs_go_elk_rdfxml_eqFalse_tTrue.rdfxml	mouse	GA	IGI	gic	0.886383	0.886383	0	0.5	1		1	1
go_elk_rdfxml_eqFalse_tFalse.rdfxml_vs_go_elk_rdfxml_eqFalse_tTrue.rdfxml	mouse	GA	IPI	bma	0.869791	0.869791	0	0.5	1		1	1
go_elk_rdfxml_eqFalse_tFalse.rdfxml_vs_go_elk_rdfxml_eqFalse_tTrue.rdfxml	mouse	GA	IPI	gic	0.84499	0.84499	0	0.5	1		1	1
go_elk_rdfxml_eqFalse_tFalse.rdfxml_vs_go_elk_rdfxml_eqFalse_tTrue.rdfxml	worm	BG	GENETIC	bma	0.583313	0.583313	0	0.5	1		1	1
go_elk_rdfxml_eqFalse_tFalse.rdfxml_vs_go_elk_rdfxml_eqFalse_tTrue.rdfxml	worm	BG	GENETIC	gic	0.569814	0.569814	0	0.5	1		1	1
go_elk_rdfxml_eqFalse_tFalse.rdfxml_vs_go_elk_rdfxml_eqFalse_tTrue.rdfxml	worm	BG	PHYSICAL	bma	0.628503	0.628503	0	0.5	1		1	1
go_elk_rdfxml_eqFalse_tFalse.rdfxml_vs_go_elk_rdfxml_eqFalse_tTrue.rdfxml	worm	BG	PHYSICAL	gic	0.622715	0.622715	0	0.5	1		1	1
go_elk_rdfxml_eqFalse_tFalse.rdfxml_vs_go_elk_rdfxml_eqFalse_tTrue.rdfxml	worm	GA	IGI	bma	0.896895	0.896895	0	0.5	1		1	1
go_elk_rdfxml_eqFalse_tFalse.rdfxml_vs_go_elk_rdfxml_eqFalse_tTrue.rdfxml	worm	GA	IGI	gic	0.873135	0.873135	0	0.5	1		1	1
go_elk_rdfxml_eqFalse_tFalse.rdfxml_vs_go_elk_rdfxml_eqFalse_tTrue.rdfxml	worm	GA	IPI	bma	0.776462	0.776462	0	0.5	1		1	1
go_elk_rdfxml_eqFalse_tFalse.rdfxml_vs_go_elk_rdfxml_eqFalse_tTrue.rdfxml	worm	GA	IPI	gic	0.770649	0.770649	0	0.5	1		1	1
go_elk_rdfxml_eqFalse_tFalse.rdfxml_vs_go_elk_rdfxml_eqFalse_tTrue.rdfxml	yeast	BG	GENETIC	bma	0.659766	0.659766	0	0.5	1		1	1
go_elk_rdfxml_eqFalse_tFalse.rdfxml_vs_go_elk_rdfxml_eqFalse_tTrue.rdfxml	yeast	BG	GENETIC	gic	0.640181	0.640181	0	0.5	1		1	1
go_elk_rdfxml_eqFalse_tFalse.rdfxml_vs_go_elk_rdfxml_eqFalse_tTrue.rdfxml	yeast	BG	PHYSICAL	bma	0.725535	0.725535	0	0.5	1		1	1
go_elk_rdfxml_eqFalse_tFalse.rdfxml_vs_go_elk_rdfxml_eqFalse_tTrue.rdfxml	yeast	BG	PHYSICAL	gic	0.704722	0.704722	0	0.5	1		1	1
go_elk_rdfxml_eqFalse_tFalse.rdfxml_vs_go_elk_rdfxml_eqFalse_tTrue.rdfxml	yeast	GA	IGI	bma	0.945967	0.945967	0	0.5	1		1	1
go_elk_rdfxml_eqFalse_tFalse.rdfxml_vs_go_elk_rdfxml_eqFalse_tTrue.rdfxml	yeast	GA	IGI	gic	0.92981	0.92981	0	0.5	1		1	1
go_elk_rdfxml_eqFalse_tFalse.rdfxml_vs_go_elk_rdfxml_eqFalse_tTrue.rdfxml	yeast	GA	IPI	bma	0.966238	0.966238	0	0.5	1		1	1
go_elk_rdfxml_eqFalse_tFalse.rdfxml_vs_go_elk_rdfxml_eqFalse_tTrue.rdfxml	yeast	GA	IPI	gic	0.948406	0.948406	0	0.5	1		1	1

## Sheet: adjusted_goplus_ELKvsELK
comparison	organism	database	geneType	algorithm	AUC_1	AUC_2	AUC difference	P1(one-tailed)	P2(two-tailed)		P1 adjusted	P2 adjusted
goplus_elk_rdfxml_eqFalse_properties_tFalse.rdfxml_vs_goplus_elk_rdfxml_eqFalse_properties_tTrue.rdfxml	fish	BG	GENETIC	bma	0.780396	0.779419	0.000977	0.491982	0.983964		1	1
goplus_elk_rdfxml_eqFalse_properties_tFalse.rdfxml_vs_goplus_elk_rdfxml_eqFalse_properties_tTrue.rdfxml	fish	BG	GENETIC	gic	0.771606	0.770874	0.000732	0.494056	0.988112		1	1
goplus_elk_rdfxml_eqFalse_properties_tFalse.rdfxml_vs_goplus_elk_rdfxml_eqFalse_properties_tTrue.rdfxml	fish	BG	PHYSICAL	bma	0.606231	0.60583	0.000401	0.495293	0.990585		1	1
goplus_elk_rdfxml_eqFalse_properties_tFalse.rdfxml_vs_goplus_elk_rdfxml_eqFalse_properties_tTrue.rdfxml	fish	BG	PHYSICAL	gic	0.580887	0.580575	0.000312	0.49633	0.99266		1	1
goplus_elk_rdfxml_eqFalse_properties_tFalse.rdfxml_vs_goplus_elk_rdfxml_eqFalse_properties_tTrue.rdfxml	fish	GA	IGI	bma	0.954798	0.954568	0.00023	0.489589	0.979178		1	1
goplus_elk_rdfxml_eqFalse_properties_tFalse.rdfxml_vs_goplus_elk_rdfxml_eqFalse_properties_tTrue.rdfxml	fish	GA	IGI	gic	0.90221	0.902153	5.6e-05	0.498205	0.99641		1	1
goplus_elk_rdfxml_eqFalse_properties_tFalse.rdfxml_vs_goplus_elk_rdfxml_eqFalse_properties_tTrue.rdfxml	fish	GA	IPI	bma	0.820174	0.819912	0.000262	0.496011	0.992021		1	1
goplus_elk_rdfxml_eqFalse_properties_tFalse.rdfxml_vs_goplus_elk_rdfxml_eqFalse_properties_tTrue.rdfxml	fish	GA	IPI	gic	0.81421	0.814257	-4.6e-05	0.499322	0.998644		1	1
goplus_elk_rdfxml_eqFalse_properties_tFalse.rdfxml_vs_goplus_elk_rdfxml_eqFalse_properties_tTrue.rdfxml	fly	BG	GENETIC	bma	0.754891	0.755913	-0.001022	0.422423	0.844845		1	1
goplus_elk_rdfxml_eqFalse_properties_tFalse.rdfxml_vs_goplus_elk_rdfxml_eqFalse_properties_tTrue.rdfxml	fly	BG	GENETIC	gic	0.733122	0.737558	-0.004436	0.202	0.404		1	1
goplus_elk_rdfxml_eqFalse_properties_tFalse.rdfxml_vs_goplus_elk_rdfxml_eqFalse_properties_tTrue.rdfxml	fly	BG	PHYSICAL	bma	0.612231	0.612493	-0.000262	0.456562	0.913123		1	1
goplus_elk_rdfxml_eqFalse_properties_tFalse.rdfxml_vs_goplus_elk_rdfxml_eqFalse_properties_tTrue.rdfxml	fly	BG	PHYSICAL	gic	0.606954	0.607405	-0.00045	0.425634	0.851269		1	1
goplus_elk_rdfxml_eqFalse_properties_tFalse.rdfxml_vs_goplus_elk_rdfxml_eqFalse_properties_tTrue.rdfxml	fly	GA	IGI	bma	0.927106	0.92738	-0.000273	0.481137	0.962274		1	1
goplus_elk_rdfxml_eqFalse_properties_tFalse.rdfxml_vs_goplus_elk_rdfxml_eqFalse_properties_tTrue.rdfxml	fly	GA	IGI	gic	0.878005	0.883444	-0.00544	0.222195	0.444391		1	1
goplus_elk_rdfxml_eqFalse_properties_tFalse.rdfxml_vs_goplus_elk_rdfxml_eqFalse_properties_tTrue.rdfxml	fly	GA	IPI	bma	0.905101	0.906415	-0.001314	0.421953	0.843906		1	1
goplus_elk_rdfxml_eqFalse_properties_tFalse.rdfxml_vs_goplus_elk_rdfxml_eqFalse_properties_tTrue.rdfxml	fly	GA	IPI	gic	0.882544	0.889738	-0.007194	0.159261	0.318522		1	1
goplus_elk_rdfxml_eqFalse_properties_tFalse.rdfxml_vs_goplus_elk_rdfxml_eqFalse_properties_tTrue.rdfxml	mouse	BG	GENETIC	bma	0.752837	0.752584	0.000252	0.495931	0.991862		1	1
goplus_elk_rdfxml_eqFalse_properties_tFalse.rdfxml_vs_goplus_elk_rdfxml_eqFalse_properties_tTrue.rdfxml	mouse	BG	GENETIC	gic	0.713718	0.713733	-1.5e-05	0.499761	0.999521		1	1
goplus_elk_rdfxml_eqFalse_properties_tFalse.rdfxml_vs_goplus_elk_rdfxml_eqFalse_properties_tTrue.rdfxml	mouse	BG	PHYSICAL	bma	0.708755	0.708727	2.8e-05	0.49613	0.992261		1	1
goplus_elk_rdfxml_eqFalse_properties_tFalse.rdfxml_vs_goplus_elk_rdfxml_eqFalse_properties_tTrue.rdfxml	mouse	BG	PHYSICAL	gic	0.694607	0.694598	1e-05	0.498684	0.997367		1	1
goplus_elk_rdfxml_eqFalse_properties_tFalse.rdfxml_vs_goplus_elk_rdfxml_eqFalse_properties_tTrue.rdfxml	mouse	GA	IGI	bma	0.936084	0.9359	0.000183	0.478587	0.957174		1	1
goplus_elk_rdfxml_eqFalse_properties_tFalse.rdfxml_vs_goplus_elk_rdfxml_eqFalse_properties_tTrue.rdfxml	mouse	GA	IGI	gic	0.907719	0.907668	5.1e-05	0.494894	0.989787		1	1
goplus_elk_rdfxml_eqFalse_properties_tFalse.rdfxml_vs_goplus_elk_rdfxml_eqFalse_properties_tTrue.rdfxml	mouse	GA	IPI	bma	0.923254	0.923225	2.9e-05	0.499721	0.999441		1	1
goplus_elk_rdfxml_eqFalse_properties_tFalse.rdfxml_vs_goplus_elk_rdfxml_eqFalse_properties_tTrue.rdfxml	mouse	GA	IPI	gic	0.878785	0.878779	6e-06	0.49996	0.99992		1	1
goplus_elk_rdfxml_eqFalse_properties_tFalse.rdfxml_vs_goplus_elk_rdfxml_eqFalse_properties_tTrue.rdfxml	worm	BG	GENETIC	bma	0.572185	0.572123	6.2e-05	0.497287	0.994574		1	1
goplus_elk_rdfxml_eqFalse_properties_tFalse.rdfxml_vs_goplus_elk_rdfxml_eqFalse_properties_tTrue.rdfxml	worm	BG	GENETIC	gic	0.577046	0.577019	2.7e-05	0.498843	0.997686		1	1
goplus_elk_rdfxml_eqFalse_properties_tFalse.rdfxml_vs_goplus_elk_rdfxml_eqFalse_properties_tTrue.rdfxml	worm	BG	PHYSICAL	bma	0.616051	0.616054	-3e-06	0.499801	0.999601		1	1
goplus_elk_rdfxml_eqFalse_properties_tFalse.rdfxml_vs_goplus_elk_rdfxml_eqFalse_properties_tTrue.rdfxml	worm	BG	PHYSICAL	gic	0.620654	0.620634	2.1e-05	0.498684	0.997367		1	1
goplus_elk_rdfxml_eqFalse_properties_tFalse.rdfxml_vs_goplus_elk_rdfxml_eqFalse_properties_tTrue.rdfxml	worm	GA	IGI	bma	0.898126	0.897643	0.000483	0.476197	0.952395		1	1
goplus_elk_rdfxml_eqFalse_properties_tFalse.rdfxml_vs_goplus_elk_rdfxml_eqFalse_properties_tTrue.rdfxml	worm	GA	IGI	gic	0.902469	0.902307	0.000161	0.491862	0.983724		1	1
goplus_elk_rdfxml_eqFalse_properties_tFalse.rdfxml_vs_goplus_elk_rdfxml_eqFalse_properties_tTrue.rdfxml	worm	GA	IPI	bma	0.767685	0.767433	0.000252	0.488273	0.976546		1	1
goplus_elk_rdfxml_eqFalse_properties_tFalse.rdfxml_vs_goplus_elk_rdfxml_eqFalse_properties_tTrue.rdfxml	worm	GA	IPI	gic	0.772026	0.771882	0.000144	0.493258	0.986516		1	1
goplus_elk_rdfxml_eqFalse_properties_tFalse.rdfxml_vs_goplus_elk_rdfxml_eqFalse_properties_tTrue.rdfxml	yeast	BG	GENETIC	bma	0.676586	0.676574	1.3e-05	0.494934	0.989867		1	1
goplus_elk_rdfxml_eqFalse_properties_tFalse.rdfxml_vs_goplus_elk_rdfxml_eqFalse_properties_tTrue.rdfxml	yeast	BG	GENETIC	gic	0.659232	0.659234	-2e-06	0.499162	0.998324		1	1
goplus_elk_rdfxml_eqFalse_properties_tFalse.rdfxml_vs_goplus_elk_rdfxml_eqFalse_properties_tTrue.rdfxml	yeast	BG	PHYSICAL	bma	0.725508	0.72549	1.8e-05	0.494854	0.989708		1	1
goplus_elk_rdfxml_eqFalse_properties_tFalse.rdfxml_vs_goplus_elk_rdfxml_eqFalse_properties_tTrue.rdfxml	yeast	BG	PHYSICAL	gic	0.717565	0.717555	1e-05	0.496968	0.993936		1	1
goplus_elk_rdfxml_eqFalse_properties_tFalse.rdfxml_vs_goplus_elk_rdfxml_eqFalse_properties_tTrue.rdfxml	yeast	GA	IGI	bma	0.960522	0.960364	0.000158	0.483967	0.967934		1	1
goplus_elk_rdfxml_eqFalse_properties_tFalse.rdfxml_vs_goplus_elk_rdfxml_eqFalse_properties_tTrue.rdfxml	yeast	GA	IGI	gic	0.948426	0.948385	4.1e-05	0.49629	0.99258		1	1
goplus_elk_rdfxml_eqFalse_properties_tFalse.rdfxml_vs_goplus_elk_rdfxml_eqFalse_properties_tTrue.rdfxml	yeast	GA	IPI	bma	0.973478	0.97334	0.000138	0.487715	0.975429		1	1
goplus_elk_rdfxml_eqFalse_properties_tFalse.rdfxml_vs_goplus_elk_rdfxml_eqFalse_properties_tTrue.rdfxml	yeast	GA	IPI	gic	0.960725	0.960694	3.1e-05	0.497726	0.995452		1	1
goplus_elk_rdfxml_eqFalse_property_tFalse.rdfxml_vs_goplus_elk_rdfxml_eqFalse_property_tTrue.rdfxml	fish	BG	GENETIC	bma	0.758423	0.758423	0	0.5	1		1	1
goplus_elk_rdfxml_eqFalse_property_tFalse.rdfxml_vs_goplus_elk_rdfxml_eqFalse_property_tTrue.rdfxml	fish	BG	GENETIC	gic	0.751343	0.751343	0	0.5	1		1	1
goplus_elk_rdfxml_eqFalse_property_tFalse.rdfxml_vs_goplus_elk_rdfxml_eqFalse_property_tTrue.rdfxml	fish	BG	PHYSICAL	bma	0.607167	0.607167	0	0.5	1		1	1
goplus_elk_rdfxml_eqFalse_property_tFalse.rdfxml_vs_goplus_elk_rdfxml_eqFalse_property_tTrue.rdfxml	fish	BG	PHYSICAL	gic	0.586499	0.586499	0	0.5	1		1	1
goplus_elk_rdfxml_eqFalse_property_tFalse.rdfxml_vs_goplus_elk_rdfxml_eqFalse_property_tTrue.rdfxml	fish	GA	IGI	bma	0.94955	0.949545	5e-06	0.499801	0.999601		1	1
goplus_elk_rdfxml_eqFalse_property_tFalse.rdfxml_vs_goplus_elk_rdfxml_eqFalse_property_tTrue.rdfxml	fish	GA	IGI	gic	0.902572	0.902569	3e-06	0.49992	0.99984		1	1
goplus_elk_rdfxml_eqFalse_property_tFalse.rdfxml_vs_goplus_elk_rdfxml_eqFalse_property_tTrue.rdfxml	fish	GA	IPI	bma	0.80139	0.801375	1.5e-05	0.499761	0.999521		1	1
goplus_elk_rdfxml_eqFalse_property_tFalse.rdfxml_vs_goplus_elk_rdfxml_eqFalse_property_tTrue.rdfxml	fish	GA	IPI	gic	0.806922	0.806937	-1.5e-05	0.499761	0.999521		1	1
goplus_elk_rdfxml_eqFalse_property_tFalse.rdfxml_vs_goplus_elk_rdfxml_eqFalse_property_tTrue.rdfxml	fly	BG	GENETIC	bma	0.751792	0.75179	2e-06	0.49984	0.999681		1	1
goplus_elk_rdfxml_eqFalse_property_tFalse.rdfxml_vs_goplus_elk_rdfxml_eqFalse_property_tTrue.rdfxml	fly	BG	GENETIC	gic	0.734994	0.735	-6e-06	0.499561	0.999122		1	1
goplus_elk_rdfxml_eqFalse_property_tFalse.rdfxml_vs_goplus_elk_rdfxml_eqFalse_property_tTrue.rdfxml	fly	BG	PHYSICAL	bma	0.610282	0.610282	0	0.5	1		1	1
goplus_elk_rdfxml_eqFalse_property_tFalse.rdfxml_vs_goplus_elk_rdfxml_eqFalse_property_tTrue.rdfxml	fly	BG	PHYSICAL	gic	0.606684	0.60668	4e-06	0.499362	0.998723		1	1
goplus_elk_rdfxml_eqFalse_property_tFalse.rdfxml_vs_goplus_elk_rdfxml_eqFalse_property_tTrue.rdfxml	fly	GA	IGI	bma	0.912129	0.912128	1e-06	0.49992	0.99984		1	1
goplus_elk_rdfxml_eqFalse_property_tFalse.rdfxml_vs_goplus_elk_rdfxml_eqFalse_property_tTrue.rdfxml	fly	GA	IGI	gic	0.876843	0.876846	-3e-06	0.499801	0.999601		1	1
goplus_elk_rdfxml_eqFalse_property_tFalse.rdfxml_vs_goplus_elk_rdfxml_eqFalse_property_tTrue.rdfxml	fly	GA	IPI	bma	0.897371	0.897369	2e-06	0.49988	0.999761		1	1
goplus_elk_rdfxml_eqFalse_property_tFalse.rdfxml_vs_goplus_elk_rdfxml_eqFalse_property_tTrue.rdfxml	fly	GA	IPI	gic	0.881456	0.881458	-2e-06	0.49992	0.99984		1	1
goplus_elk_rdfxml_eqFalse_property_tFalse.rdfxml_vs_goplus_elk_rdfxml_eqFalse_property_tTrue.rdfxml	mouse	BG	GENETIC	bma	0.753163	0.753193	-3e-05	0.499521	0.999043		1	1
goplus_elk_rdfxml_eqFalse_property_tFalse.rdfxml_vs_goplus_elk_rdfxml_eqFalse_property_tTrue.rdfxml	mouse	BG	GENETIC	gic	0.722896	0.722926	-3e-05	0.499521	0.999043		1	1
goplus_elk_rdfxml_eqFalse_property_tFalse.rdfxml_vs_goplus_elk_rdfxml_eqFalse_property_tTrue.rdfxml	mouse	BG	PHYSICAL	bma	0.705801	0.7058	0	0.49996	0.99992		1	1
goplus_elk_rdfxml_eqFalse_property_tFalse.rdfxml_vs_goplus_elk_rdfxml_eqFalse_property_tTrue.rdfxml	mouse	BG	PHYSICAL	gic	0.698356	0.698356	0	0.49996	0.99992		1	1
goplus_elk_rdfxml_eqFalse_property_tFalse.rdfxml_vs_goplus_elk_rdfxml_eqFalse_property_tTrue.rdfxml	mouse	GA	IGI	bma	0.929425	0.929416	1e-05	0.498923	0.997846		1	1
goplus_elk_rdfxml_eqFalse_property_tFalse.rdfxml_vs_goplus_elk_rdfxml_eqFalse_property_tTrue.rdfxml	mouse	GA	IGI	gic	0.907695	0.90769	5e-06	0.499521	0.999043		1	1
goplus_elk_rdfxml_eqFalse_property_tFalse.rdfxml_vs_goplus_elk_rdfxml_eqFalse_property_tTrue.rdfxml	mouse	GA	IPI	bma	0.909987	0.909987	0	0.5	1		1	1
goplus_elk_rdfxml_eqFalse_property_tFalse.rdfxml_vs_goplus_elk_rdfxml_eqFalse_property_tTrue.rdfxml	mouse	GA	IPI	gic	0.879686	0.879686	0	0.5	1		1	1
goplus_elk_rdfxml_eqFalse_property_tFalse.rdfxml_vs_goplus_elk_rdfxml_eqFalse_property_tTrue.rdfxml	worm	BG	GENETIC	bma	0.568229	0.568229	0	0.5	1		1	1
goplus_elk_rdfxml_eqFalse_property_tFalse.rdfxml_vs_goplus_elk_rdfxml_eqFalse_property_tTrue.rdfxml	worm	BG	GENETIC	gic	0.574372	0.574373	-1e-06	0.49996	0.99992		1	1
goplus_elk_rdfxml_eqFalse_property_tFalse.rdfxml_vs_goplus_elk_rdfxml_eqFalse_property_tTrue.rdfxml	worm	BG	PHYSICAL	bma	0.61542	0.615419	1e-06	0.49992	0.99984		1	1
goplus_elk_rdfxml_eqFalse_property_tFalse.rdfxml_vs_goplus_elk_rdfxml_eqFalse_property_tTrue.rdfxml	worm	BG	PHYSICAL	gic	0.620405	0.620406	-1e-06	0.49996	0.99992		1	1
goplus_elk_rdfxml_eqFalse_property_tFalse.rdfxml_vs_goplus_elk_rdfxml_eqFalse_property_tTrue.rdfxml	worm	GA	IGI	bma	0.885278	0.885263	1.5e-05	0.499282	0.998564		1	1
goplus_elk_rdfxml_eqFalse_property_tFalse.rdfxml_vs_goplus_elk_rdfxml_eqFalse_property_tTrue.rdfxml	worm	GA	IGI	gic	0.89154	0.891535	4e-06	0.499801	0.999601		1	1
goplus_elk_rdfxml_eqFalse_property_tFalse.rdfxml_vs_goplus_elk_rdfxml_eqFalse_property_tTrue.rdfxml	worm	GA	IPI	bma	0.762261	0.762248	1.3e-05	0.499362	0.998723		1	1
goplus_elk_rdfxml_eqFalse_property_tFalse.rdfxml_vs_goplus_elk_rdfxml_eqFalse_property_tTrue.rdfxml	worm	GA	IPI	gic	0.768844	0.768845	-1e-06	0.49996	0.99992		1	1
goplus_elk_rdfxml_eqFalse_property_tFalse.rdfxml_vs_goplus_elk_rdfxml_eqFalse_property_tTrue.rdfxml	yeast	BG	GENETIC	bma	0.671059	0.671059	0	0.49996	0.99992		1	1
goplus_elk_rdfxml_eqFalse_property_tFalse.rdfxml_vs_goplus_elk_rdfxml_eqFalse_property_tTrue.rdfxml	yeast	BG	GENETIC	gic	0.65667	0.656671	-1e-06	0.499801	0.999601		1	1
goplus_elk_rdfxml_eqFalse_property_tFalse.rdfxml_vs_goplus_elk_rdfxml_eqFalse_property_tTrue.rdfxml	yeast	BG	PHYSICAL	bma	0.723612	0.723612	0	0.49992	0.99984		1	1
goplus_elk_rdfxml_eqFalse_property_tFalse.rdfxml_vs_goplus_elk_rdfxml_eqFalse_property_tTrue.rdfxml	yeast	BG	PHYSICAL	gic	0.715595	0.715595	0	0.49992	0.99984		1	1
goplus_elk_rdfxml_eqFalse_property_tFalse.rdfxml_vs_goplus_elk_rdfxml_eqFalse_property_tTrue.rdfxml	yeast	GA	IGI	bma	0.951116	0.951109	6e-06	0.499441	0.998883		1	1
goplus_elk_rdfxml_eqFalse_property_tFalse.rdfxml_vs_goplus_elk_rdfxml_eqFalse_property_tTrue.rdfxml	yeast	GA	IGI	gic	0.942776	0.942776	-1e-06	0.49996	0.99992		1	1
goplus_elk_rdfxml_eqFalse_property_tFalse.rdfxml_vs_goplus_elk_rdfxml_eqFalse_property_tTrue.rdfxml	yeast	GA	IPI	bma	0.970403	0.970403	0	0.5	1		1	1
goplus_elk_rdfxml_eqFalse_property_tFalse.rdfxml_vs_goplus_elk_rdfxml_eqFalse_property_tTrue.rdfxml	yeast	GA	IPI	gic	0.962012	0.96201	1e-06	0.49992	0.99984		1	1
goplus_elk_rdfxml_eqFalse_tFalse.rdfxml_vs_goplus_elk_rdfxml_eqFalse_tTrue.rdfxml	fish	BG	GENETIC	bma	0.772339	0.772339	0	0.5	1		1	1
goplus_elk_rdfxml_eqFalse_tFalse.rdfxml_vs_goplus_elk_rdfxml_eqFalse_tTrue.rdfxml	fish	BG	GENETIC	gic	0.759155	0.759155	0	0.5	1		1	1
goplus_elk_rdfxml_eqFalse_tFalse.rdfxml_vs_goplus_elk_rdfxml_eqFalse_tTrue.rdfxml	fish	BG	PHYSICAL	bma	0.611844	0.611844	0	0.5	1		1	1
goplus_elk_rdfxml_eqFalse_tFalse.rdfxml_vs_goplus_elk_rdfxml_eqFalse_tTrue.rdfxml	fish	BG	PHYSICAL	gic	0.588103	0.588103	0	0.5	1		1	1
goplus_elk_rdfxml_eqFalse_tFalse.rdfxml_vs_goplus_elk_rdfxml_eqFalse_tTrue.rdfxml	fish	GA	IGI	bma	0.952555	0.952555	0	0.5	1		1	1
goplus_elk_rdfxml_eqFalse_tFalse.rdfxml_vs_goplus_elk_rdfxml_eqFalse_tTrue.rdfxml	fish	GA	IGI	gic	0.89883	0.89883	0	0.5	1		1	1
goplus_elk_rdfxml_eqFalse_tFalse.rdfxml_vs_goplus_elk_rdfxml_eqFalse_tTrue.rdfxml	fish	GA	IPI	bma	0.809696	0.809696	0	0.5	1		1	1
goplus_elk_rdfxml_eqFalse_tFalse.rdfxml_vs_goplus_elk_rdfxml_eqFalse_tTrue.rdfxml	fish	GA	IPI	gic	0.802376	0.802376	0	0.5	1		1	1
goplus_elk_rdfxml_eqFalse_tFalse.rdfxml_vs_goplus_elk_rdfxml_eqFalse_tTrue.rdfxml	fly	BG	GENETIC	bma	0.749865	0.749865	0	0.5	1		1	1
goplus_elk_rdfxml_eqFalse_tFalse.rdfxml_vs_goplus_elk_rdfxml_eqFalse_tTrue.rdfxml	fly	BG	GENETIC	gic	0.720323	0.720323	0	0.5	1		1	1
goplus_elk_rdfxml_eqFalse_tFalse.rdfxml_vs_goplus_elk_rdfxml_eqFalse_tTrue.rdfxml	fly	BG	PHYSICAL	bma	0.610332	0.610332	0	0.5	1		1	1
goplus_elk_rdfxml_eqFalse_tFalse.rdfxml_vs_goplus_elk_rdfxml_eqFalse_tTrue.rdfxml	fly	BG	PHYSICAL	gic	0.60444	0.60444	0	0.5	1		1	1
goplus_elk_rdfxml_eqFalse_tFalse.rdfxml_vs_goplus_elk_rdfxml_eqFalse_tTrue.rdfxml	fly	GA	IGI	bma	0.911743	0.911743	0	0.5	1		1	1
goplus_elk_rdfxml_eqFalse_tFalse.rdfxml_vs_goplus_elk_rdfxml_eqFalse_tTrue.rdfxml	fly	GA	IGI	gic	0.873017	0.873017	0	0.5	1		1	1
goplus_elk_rdfxml_eqFalse_tFalse.rdfxml_vs_goplus_elk_rdfxml_eqFalse_tTrue.rdfxml	fly	GA	IPI	bma	0.893688	0.893688	0	0.5	1		1	1
goplus_elk_rdfxml_eqFalse_tFalse.rdfxml_vs_goplus_elk_rdfxml_eqFalse_tTrue.rdfxml	fly	GA	IPI	gic	0.874824	0.874824	0	0.5	1		1	1
goplus_elk_rdfxml_eqFalse_tFalse.rdfxml_vs_goplus_elk_rdfxml_eqFalse_tTrue.rdfxml	mouse	BG	GENETIC	bma	0.748099	0.748099	0	0.5	1		1	1
goplus_elk_rdfxml_eqFalse_tFalse.rdfxml_vs_goplus_elk_rdfxml_eqFalse_tTrue.rdfxml	mouse	BG	GENETIC	gic	0.718396	0.718396	0	0.5	1		1	1
goplus_elk_rdfxml_eqFalse_tFalse.rdfxml_vs_goplus_elk_rdfxml_eqFalse_tTrue.rdfxml	mouse	BG	PHYSICAL	bma	0.708137	0.708137	0	0.5	1		1	1
goplus_elk_rdfxml_eqFalse_tFalse.rdfxml_vs_goplus_elk_rdfxml_eqFalse_tTrue.rdfxml	mouse	BG	PHYSICAL	gic	0.696386	0.696386	0	0.5	1		1	1
goplus_elk_rdfxml_eqFalse_tFalse.rdfxml_vs_goplus_elk_rdfxml_eqFalse_tTrue.rdfxml	mouse	GA	IGI	bma	0.928909	0.928909	0	0.5	1		1	1
goplus_elk_rdfxml_eqFalse_tFalse.rdfxml_vs_goplus_elk_rdfxml_eqFalse_tTrue.rdfxml	mouse	GA	IGI	gic	0.904632	0.904632	0	0.5	1		1	1
goplus_elk_rdfxml_eqFalse_tFalse.rdfxml_vs_goplus_elk_rdfxml_eqFalse_tTrue.rdfxml	mouse	GA	IPI	bma	0.879477	0.879477	0	0.5	1		1	1
goplus_elk_rdfxml_eqFalse_tFalse.rdfxml_vs_goplus_elk_rdfxml_eqFalse_tTrue.rdfxml	mouse	GA	IPI	gic	0.849565	0.849565	0	0.5	1		1	1
goplus_elk_rdfxml_eqFalse_tFalse.rdfxml_vs_goplus_elk_rdfxml_eqFalse_tTrue.rdfxml	worm	BG	GENETIC	bma	0.570015	0.570015	0	0.5	1		1	1
goplus_elk_rdfxml_eqFalse_tFalse.rdfxml_vs_goplus_elk_rdfxml_eqFalse_tTrue.rdfxml	worm	BG	GENETIC	gic	0.572194	0.572194	0	0.5	1		1	1
goplus_elk_rdfxml_eqFalse_tFalse.rdfxml_vs_goplus_elk_rdfxml_eqFalse_tTrue.rdfxml	worm	BG	PHYSICAL	bma	0.619701	0.619701	0	0.5	1		1	1
goplus_elk_rdfxml_eqFalse_tFalse.rdfxml_vs_goplus_elk_rdfxml_eqFalse_tTrue.rdfxml	worm	BG	PHYSICAL	gic	0.62071	0.62071	0	0.5	1		1	1
goplus_elk_rdfxml_eqFalse_tFalse.rdfxml_vs_goplus_elk_rdfxml_eqFalse_tTrue.rdfxml	worm	GA	IGI	bma	0.890472	0.890472	0	0.5	1		1	1
goplus_elk_rdfxml_eqFalse_tFalse.rdfxml_vs_goplus_elk_rdfxml_eqFalse_tTrue.rdfxml	worm	GA	IGI	gic	0.885332	0.885332	0	0.5	1		1	1
goplus_elk_rdfxml_eqFalse_tFalse.rdfxml_vs_goplus_elk_rdfxml_eqFalse_tTrue.rdfxml	worm	GA	IPI	bma	0.762397	0.762397	0	0.5	1		1	1
goplus_elk_rdfxml_eqFalse_tFalse.rdfxml_vs_goplus_elk_rdfxml_eqFalse_tTrue.rdfxml	worm	GA	IPI	gic	0.763594	0.763594	0	0.5	1		1	1
goplus_elk_rdfxml_eqFalse_tFalse.rdfxml_vs_goplus_elk_rdfxml_eqFalse_tTrue.rdfxml	yeast	BG	GENETIC	bma	0.666252	0.666252	0	0.5	1		1	1
goplus_elk_rdfxml_eqFalse_tFalse.rdfxml_vs_goplus_elk_rdfxml_eqFalse_tTrue.rdfxml	yeast	BG	GENETIC	gic	0.651407	0.651407	0	0.5	1		1	1
goplus_elk_rdfxml_eqFalse_tFalse.rdfxml_vs_goplus_elk_rdfxml_eqFalse_tTrue.rdfxml	yeast	BG	PHYSICAL	bma	0.726793	0.726793	0	0.5	1		1	1
goplus_elk_rdfxml_eqFalse_tFalse.rdfxml_vs_goplus_elk_rdfxml_eqFalse_tTrue.rdfxml	yeast	BG	PHYSICAL	gic	0.714597	0.714597	0	0.5	1		1	1
goplus_elk_rdfxml_eqFalse_tFalse.rdfxml_vs_goplus_elk_rdfxml_eqFalse_tTrue.rdfxml	yeast	GA	IGI	bma	0.948159	0.948159	0	0.5	1		1	1
goplus_elk_rdfxml_eqFalse_tFalse.rdfxml_vs_goplus_elk_rdfxml_eqFalse_tTrue.rdfxml	yeast	GA	IGI	gic	0.937903	0.937903	0	0.5	1		1	1
goplus_elk_rdfxml_eqFalse_tFalse.rdfxml_vs_goplus_elk_rdfxml_eqFalse_tTrue.rdfxml	yeast	GA	IPI	bma	0.969086	0.969086	0	0.5	1		1	1
goplus_elk_rdfxml_eqFalse_tFalse.rdfxml_vs_goplus_elk_rdfxml_eqFalse_tTrue.rdfxml	yeast	GA	IPI	gic	0.958202	0.958202	0	0.5	1		1	1

## Sheet: adjusted_go_dataset_ELKLvsELK
comparison	organism	database	geneType	algorithm	AUC_1	AUC_2	AUC difference	P1(one-tailed)	P2(two-tailed)		P1 adjusted	P2 adjusted
go_elk_rdfxml_eqFalse_properties_tFalse.rdfxml_vs_go_elk_rdfxml_eqFalse_properties_tTrue.rdfxml	ALL	BG	GENETIC	bma	0.688871	0.688871	0	0.5	1		1	1
go_elk_rdfxml_eqFalse_properties_tFalse.rdfxml_vs_go_elk_rdfxml_eqFalse_properties_tTrue.rdfxml	ALL	BG	GENETIC	gic	0.67438	0.674381	0	0.5	1		1	1
go_elk_rdfxml_eqFalse_properties_tFalse.rdfxml_vs_go_elk_rdfxml_eqFalse_properties_tTrue.rdfxml	ALL	BG	PHYSICAL	bma	0.718811	0.718811	0	0.5	1		1	1
go_elk_rdfxml_eqFalse_properties_tFalse.rdfxml_vs_go_elk_rdfxml_eqFalse_properties_tTrue.rdfxml	ALL	BG	PHYSICAL	gic	0.711816	0.711816	0	0.5	1		1	1
go_elk_rdfxml_eqFalse_properties_tFalse.rdfxml_vs_go_elk_rdfxml_eqFalse_properties_tTrue.rdfxml	ALL	GA	IGI	bma	0.964784	0.964784	0	0.5	1		1	1
go_elk_rdfxml_eqFalse_properties_tFalse.rdfxml_vs_go_elk_rdfxml_eqFalse_properties_tTrue.rdfxml	ALL	GA	IGI	gic	0.890722	0.890722	0	0.5	1		1	1
go_elk_rdfxml_eqFalse_properties_tFalse.rdfxml_vs_go_elk_rdfxml_eqFalse_properties_tTrue.rdfxml	ALL	GA	IPI	bma	0.890571	0.890571	0	0.5	1		1	1
go_elk_rdfxml_eqFalse_properties_tFalse.rdfxml_vs_go_elk_rdfxml_eqFalse_properties_tTrue.rdfxml	ALL	GA	IPI	gic	0.890722	0.890722	0	0.5	1		1	1
go_elk_rdfxml_eqFalse_property_tFalse.rdfxml_vs_go_elk_rdfxml_eqFalse_property_tTrue.rdfxml	ALL	BG	GENETIC	bma	0.68442	0.68442	0	0.5	1		1	1
go_elk_rdfxml_eqFalse_property_tFalse.rdfxml_vs_go_elk_rdfxml_eqFalse_property_tTrue.rdfxml	ALL	BG	GENETIC	gic	0.675826	0.675826	0	0.5	1		1	1
go_elk_rdfxml_eqFalse_property_tFalse.rdfxml_vs_go_elk_rdfxml_eqFalse_property_tTrue.rdfxml	ALL	BG	PHYSICAL	bma	0.718613	0.718613	0	0.5	1		1	1
go_elk_rdfxml_eqFalse_property_tFalse.rdfxml_vs_go_elk_rdfxml_eqFalse_property_tTrue.rdfxml	ALL	BG	PHYSICAL	gic	0.71317	0.71317	0	0.5	1		1	1
go_elk_rdfxml_eqFalse_property_tFalse.rdfxml_vs_go_elk_rdfxml_eqFalse_property_tTrue.rdfxml	ALL	GA	IGI	bma	0.95752	0.95752	0	0.5	1		1	1
go_elk_rdfxml_eqFalse_property_tFalse.rdfxml_vs_go_elk_rdfxml_eqFalse_property_tTrue.rdfxml	ALL	GA	IGI	gic	0.887622	0.887622	0	0.5	1		1	1
go_elk_rdfxml_eqFalse_property_tFalse.rdfxml_vs_go_elk_rdfxml_eqFalse_property_tTrue.rdfxml	ALL	GA	IPI	bma	0.885204	0.885204	0	0.5	1		1	1
go_elk_rdfxml_eqFalse_property_tFalse.rdfxml_vs_go_elk_rdfxml_eqFalse_property_tTrue.rdfxml	ALL	GA	IPI	gic	0.887622	0.887622	0	0.5	1		1	1
go_elk_rdfxml_eqFalse_tFalse.rdfxml_vs_go_elk_rdfxml_eqFalse_tTrue.rdfxml	ALL	BG	GENETIC	bma	0.684485	0.684485	0	0.5	1		1	1
go_elk_rdfxml_eqFalse_tFalse.rdfxml_vs_go_elk_rdfxml_eqFalse_tTrue.rdfxml	ALL	BG	GENETIC	gic	0.671084	0.671084	0	0.5	1		1	1
go_elk_rdfxml_eqFalse_tFalse.rdfxml_vs_go_elk_rdfxml_eqFalse_tTrue.rdfxml	ALL	BG	PHYSICAL	bma	0.721808	0.721808	0	0.5	1		1	1
go_elk_rdfxml_eqFalse_tFalse.rdfxml_vs_go_elk_rdfxml_eqFalse_tTrue.rdfxml	ALL	BG	PHYSICAL	gic	0.71192	0.71192	0	0.5	1		1	1
go_elk_rdfxml_eqFalse_tFalse.rdfxml_vs_go_elk_rdfxml_eqFalse_tTrue.rdfxml	ALL	GA	IGI	bma	0.957193	0.957193	0	0.5	1		1	1
go_elk_rdfxml_eqFalse_tFalse.rdfxml_vs_go_elk_rdfxml_eqFalse_tTrue.rdfxml	ALL	GA	IGI	gic	0.882497	0.882497	0	0.5	1		1	1
go_elk_rdfxml_eqFalse_tFalse.rdfxml_vs_go_elk_rdfxml_eqFalse_tTrue.rdfxml	ALL	GA	IPI	bma	0.883063	0.883063	0	0.5	1		1	1
go_elk_rdfxml_eqFalse_tFalse.rdfxml_vs_go_elk_rdfxml_eqFalse_tTrue.rdfxml	ALL	GA	IPI	gic	0.882497	0.882497	0	0.5	1		1	1

## Sheet: adjusted_goplus_dataset_ELKvsEL
comparison	organism	database	geneType	algorithm	AUC_1	AUC_2	AUC difference	P1(one-tailed)	P2(two-tailed)		P1 adjusted	P2 adjusted
goplus_elk_rdfxml_eqFalse_properties_tFalse.rdfxml_vs_goplus_elk_rdfxml_eqFalse_properties_tTrue.rdfxml	ALL	BG	GENETIC	bma	0.683758	0.684014	-0.000257	0.394427	0.788853		1	1
goplus_elk_rdfxml_eqFalse_properties_tFalse.rdfxml_vs_goplus_elk_rdfxml_eqFalse_properties_tTrue.rdfxml	ALL	BG	GENETIC	gic	0.675897	0.675947	-5e-05	0.479225	0.958449		1	1
goplus_elk_rdfxml_eqFalse_properties_tFalse.rdfxml_vs_goplus_elk_rdfxml_eqFalse_properties_tTrue.rdfxml	ALL	BG	PHYSICAL	bma	0.717024	0.71712	-9.6e-05	0.462594	0.925189		1	1
goplus_elk_rdfxml_eqFalse_properties_tFalse.rdfxml_vs_goplus_elk_rdfxml_eqFalse_properties_tTrue.rdfxml	ALL	BG	PHYSICAL	gic	0.712806	0.712885	-7.9e-05	0.468994	0.937987		1	1
goplus_elk_rdfxml_eqFalse_properties_tFalse.rdfxml_vs_goplus_elk_rdfxml_eqFalse_properties_tTrue.rdfxml	ALL	GA	IGI	bma	0.964023	0.964192	-0.000169	0.461244	0.922488		1	1
goplus_elk_rdfxml_eqFalse_properties_tFalse.rdfxml_vs_goplus_elk_rdfxml_eqFalse_properties_tTrue.rdfxml	ALL	GA	IGI	gic	0.943726	0.944798	-0.001072	0.307482	0.614964		1	1
goplus_elk_rdfxml_eqFalse_properties_tFalse.rdfxml_vs_goplus_elk_rdfxml_eqFalse_properties_tTrue.rdfxml	ALL	GA	IPI	bma	0.889972	0.890018	-4.6e-05	0.495532	0.991064		1	1
goplus_elk_rdfxml_eqFalse_properties_tFalse.rdfxml_vs_goplus_elk_rdfxml_eqFalse_properties_tTrue.rdfxml	ALL	GA	IPI	gic	0.888817	0.891425	-0.002608	0.263204	0.526407		1	1
goplus_elk_rdfxml_eqFalse_property_tFalse.rdfxml_vs_goplus_elk_rdfxml_eqFalse_property_tTrue.rdfxml	ALL	BG	GENETIC	bma	0.680326	0.680326	0	0.49996	0.99992		1	1
goplus_elk_rdfxml_eqFalse_property_tFalse.rdfxml_vs_goplus_elk_rdfxml_eqFalse_property_tTrue.rdfxml	ALL	BG	GENETIC	gic	0.676742	0.676743	-1e-06	0.499761	0.999521		1	1
goplus_elk_rdfxml_eqFalse_property_tFalse.rdfxml_vs_goplus_elk_rdfxml_eqFalse_property_tTrue.rdfxml	ALL	BG	PHYSICAL	bma	0.716954	0.716954	0	0.49996	0.99992		1	1
goplus_elk_rdfxml_eqFalse_property_tFalse.rdfxml_vs_goplus_elk_rdfxml_eqFalse_property_tTrue.rdfxml	ALL	BG	PHYSICAL	gic	0.714014	0.714014	-1e-06	0.499801	0.999601		1	1
goplus_elk_rdfxml_eqFalse_property_tFalse.rdfxml_vs_goplus_elk_rdfxml_eqFalse_property_tTrue.rdfxml	ALL	GA	IGI	bma	0.957011	0.957008	4e-06	0.499162	0.998324		1	1
goplus_elk_rdfxml_eqFalse_property_tFalse.rdfxml_vs_goplus_elk_rdfxml_eqFalse_property_tTrue.rdfxml	ALL	GA	IGI	gic	0.88736	0.88736	1e-06	0.49996	0.99992		1	1
goplus_elk_rdfxml_eqFalse_property_tFalse.rdfxml_vs_goplus_elk_rdfxml_eqFalse_property_tTrue.rdfxml	ALL	GA	IPI	bma	0.884663	0.884661	1e-06	0.49988	0.999761		1	1
goplus_elk_rdfxml_eqFalse_property_tFalse.rdfxml_vs_goplus_elk_rdfxml_eqFalse_property_tTrue.rdfxml	ALL	GA	IPI	gic	0.88736	0.88736	1e-06	0.49996	0.99992		1	1
goplus_elk_rdfxml_eqFalse_tFalse.rdfxml_vs_goplus_elk_rdfxml_eqFalse_tTrue.rdfxml	ALL	BG	GENETIC	bma	0.67885	0.67885	0	0.5	1		1	1
goplus_elk_rdfxml_eqFalse_tFalse.rdfxml_vs_goplus_elk_rdfxml_eqFalse_tTrue.rdfxml	ALL	BG	GENETIC	gic	0.67253	0.67253	0	0.5	1		1	1
goplus_elk_rdfxml_eqFalse_tFalse.rdfxml_vs_goplus_elk_rdfxml_eqFalse_tTrue.rdfxml	ALL	BG	PHYSICAL	bma	0.718995	0.718995	0	0.5	1		1	1
goplus_elk_rdfxml_eqFalse_tFalse.rdfxml_vs_goplus_elk_rdfxml_eqFalse_tTrue.rdfxml	ALL	BG	PHYSICAL	gic	0.713607	0.713607	0	0.5	1		1	1
goplus_elk_rdfxml_eqFalse_tFalse.rdfxml_vs_goplus_elk_rdfxml_eqFalse_tTrue.rdfxml	ALL	GA	IGI	bma	0.883194	0.883194	0	0.5	1		1	1
goplus_elk_rdfxml_eqFalse_tFalse.rdfxml_vs_goplus_elk_rdfxml_eqFalse_tTrue.rdfxml	ALL	GA	IGI	gic	0.880067	0.880067	0	0.5	1		1	1
goplus_elk_rdfxml_eqFalse_tFalse.rdfxml_vs_goplus_elk_rdfxml_eqFalse_tTrue.rdfxml	ALL	GA	IPI	bma	0.883194	0.883194	0	0.5	1		1	1
goplus_elk_rdfxml_eqFalse_tFalse.rdfxml_vs_goplus_elk_rdfxml_eqFalse_tTrue.rdfxml	ALL	GA	IPI	gic	0.880067	0.880067	0	0.5	1		1	1

## Sheet: adjusted_go_bg_ELKvsELK
comparison	organism	database	geneType	algorithm	AUC_1	AUC_2	AUC difference	P1(one-tailed)	P2(two-tailed)		P1 adjusted	P2 adjusted
go_elk_rdfxml_eqFalse_properties_tFalse.rdfxml_vs_go_elk_rdfxml_eqFalse_properties_tTrue.rdfxml	EVERYTHING	BG	bma	auc.txt	0.716644	0.716644	0	0.5	1		1	1
go_elk_rdfxml_eqFalse_properties_tFalse.rdfxml_vs_go_elk_rdfxml_eqFalse_properties_tTrue.rdfxml	EVERYTHING	BG	gic	auc.txt	0.708559	0.708559	0	0.5	1		1	1
go_elk_rdfxml_eqFalse_property_tFalse.rdfxml_vs_go_elk_rdfxml_eqFalse_property_tTrue.rdfxml	EVERYTHING	BG	bma	auc.txt	0.71487	0.71487	0	0.5	1		1	1
go_elk_rdfxml_eqFalse_property_tFalse.rdfxml_vs_go_elk_rdfxml_eqFalse_property_tTrue.rdfxml	EVERYTHING	BG	gic	auc.txt	0.710121	0.710121	0	0.5	1		1	1
go_elk_rdfxml_eqFalse_tFalse.rdfxml_vs_go_elk_rdfxml_eqFalse_tTrue.rdfxml	EVERYTHING	BG	bma	auc.txt	0.717585	0.717585	0	0.5	1		1	1
go_elk_rdfxml_eqFalse_tFalse.rdfxml_vs_go_elk_rdfxml_eqFalse_tTrue.rdfxml	EVERYTHING	BG	gic	auc.txt	0.708951	0.708951	0	0.5	1		1	1

## Sheet: adjusted_goplus_bg_ELKvsELK
comparison	organism	database	geneType	algorithm	AUC_1	AUC_2	AUC difference	P1(one-tailed)	P2(two-tailed)		P1 adjusted	P2 adjusted
goplus_elk_rdfxml_eqFalse_properties_tFalse.rdfxml_vs_goplus_elk_rdfxml_eqFalse_properties_tTrue.rdfxml	EVERYTHING	BG	bma	auc.txt	0.714692	0.714791	-9.9e-05	0.44275	0.885501		1	1
goplus_elk_rdfxml_eqFalse_properties_tFalse.rdfxml_vs_goplus_elk_rdfxml_eqFalse_properties_tTrue.rdfxml	EVERYTHING	BG	gic	auc.txt	0.708992	0.709057	-6.5e-05	0.462475	0.924951		1	1
goplus_elk_rdfxml_eqFalse_property_tFalse.rdfxml_vs_goplus_elk_rdfxml_eqFalse_property_tTrue.rdfxml	EVERYTHING	BG	bma	auc.txt	0.713117	0.713117	0	0.49996	0.99992		1	1
goplus_elk_rdfxml_eqFalse_property_tFalse.rdfxml_vs_goplus_elk_rdfxml_eqFalse_property_tTrue.rdfxml	EVERYTHING	BG	gic	auc.txt	0.710569	0.71057	-1e-06	0.499402	0.998803		1	1
goplus_elk_rdfxml_eqFalse_tFalse.rdfxml_vs_goplus_elk_rdfxml_eqFalse_tTrue.rdfxml	EVERYTHING	BG	bma	auc.txt	0.713926	0.713926	0	0.5	1		1	1
goplus_elk_rdfxml_eqFalse_tFalse.rdfxml_vs_goplus_elk_rdfxml_eqFalse_tTrue.rdfxml	EVERYTHING	BG	gic	auc.txt	0.709931	0.709931	0	0.5	1		1	1
