# Supplementary material for: Inferring ontology graph structures using OWL reasoning
Source: BMC Bioinformatics. 2018 Jan 5;19:7. doi: 10.1186/s12859-017-1999-8 (PMC5756413; doi:10.1186/s12859-017-1999-8)
Supplement: Supplementary file 2 — Comparison of semantic reasoning with and without transitive reduction. Supplementary file 2 contains full comparison results for semantically generated graphs with and without transitive reduction. (XLSX 66 kb) [file 12859_2017_1999_MOESM2_ESM.xlsx]

## Sheet: adjusted_go_SRvsELK
comparison	organism	database	geneType	algorithm	AUC_1	AUC_2	AUC difference	P1(one-tailed)	P2(two-tailed)		P1 adjusted	P2 adjusted
go_sr_rdfxml_eqFalse_properties_tFalse.rdfxml_vs_go_elk_rdfxml_eqFalse_properties_tFalse.rdfxml	fish	BG	GENETIC	bma	0.744263	0.743774	0.000488	0.49613	0.992261		1	1
go_sr_rdfxml_eqFalse_properties_tFalse.rdfxml_vs_go_elk_rdfxml_eqFalse_properties_tFalse.rdfxml	fish	BG	GENETIC	gic	0.762817	0.763306	-0.000488	0.49609	0.992181		1	1
go_sr_rdfxml_eqFalse_properties_tFalse.rdfxml_vs_go_elk_rdfxml_eqFalse_properties_tFalse.rdfxml	fish	BG	PHYSICAL	bma	0.605029	0.605162	-0.000134	0.498444	0.996888		1	1
go_sr_rdfxml_eqFalse_properties_tFalse.rdfxml_vs_go_elk_rdfxml_eqFalse_properties_tFalse.rdfxml	fish	BG	PHYSICAL	gic	0.582847	0.582847	0	0.5	1		1	1
go_sr_rdfxml_eqFalse_properties_tFalse.rdfxml_vs_go_elk_rdfxml_eqFalse_properties_tFalse.rdfxml	fish	GA	IGI	bma	0.955241	0.956293	-0.001052	0.451885	0.90377		1	1
go_sr_rdfxml_eqFalse_properties_tFalse.rdfxml_vs_go_elk_rdfxml_eqFalse_properties_tFalse.rdfxml	fish	GA	IGI	gic	0.889698	0.890747	-0.001049	0.467801	0.935601		1	1
go_sr_rdfxml_eqFalse_properties_tFalse.rdfxml_vs_go_elk_rdfxml_eqFalse_properties_tFalse.rdfxml	fish	GA	IPI	bma	0.831469	0.831315	0.000154	0.497606	0.995213		1	1
go_sr_rdfxml_eqFalse_properties_tFalse.rdfxml_vs_go_elk_rdfxml_eqFalse_properties_tFalse.rdfxml	fish	GA	IPI	gic	0.823179	0.82304	0.000139	0.497886	0.995771		1	1
go_sr_rdfxml_eqFalse_properties_tFalse.rdfxml_vs_go_elk_rdfxml_eqFalse_properties_tFalse.rdfxml	fly	BG	GENETIC	bma	0.75417	0.754165	5e-06	0.499601	0.999202		1	1
go_sr_rdfxml_eqFalse_properties_tFalse.rdfxml_vs_go_elk_rdfxml_eqFalse_properties_tFalse.rdfxml	fly	BG	GENETIC	gic	0.726432	0.726596	-0.000164	0.487794	0.975589		1	1
go_sr_rdfxml_eqFalse_properties_tFalse.rdfxml_vs_go_elk_rdfxml_eqFalse_properties_tFalse.rdfxml	fly	BG	PHYSICAL	bma	0.612505	0.612538	-3.3e-05	0.494455	0.98891		1	1
go_sr_rdfxml_eqFalse_properties_tFalse.rdfxml_vs_go_elk_rdfxml_eqFalse_properties_tFalse.rdfxml	fly	BG	PHYSICAL	gic	0.604799	0.604744	5.5e-05	0.490905	0.98181		1	1
go_sr_rdfxml_eqFalse_properties_tFalse.rdfxml_vs_go_elk_rdfxml_eqFalse_properties_tFalse.rdfxml	fly	GA	IGI	bma	0.931028	0.930984	4.3e-05	0.496928	0.993856		1	1
go_sr_rdfxml_eqFalse_properties_tFalse.rdfxml_vs_go_elk_rdfxml_eqFalse_properties_tFalse.rdfxml	fly	GA	IGI	gic	0.86439	0.864929	-0.000539	0.471222	0.942443		1	1
go_sr_rdfxml_eqFalse_properties_tFalse.rdfxml_vs_go_elk_rdfxml_eqFalse_properties_tFalse.rdfxml	fly	GA	IPI	bma	0.907245	0.907226	1.8e-05	0.498883	0.997766		1	1
go_sr_rdfxml_eqFalse_properties_tFalse.rdfxml_vs_go_elk_rdfxml_eqFalse_properties_tFalse.rdfxml	fly	GA	IPI	gic	0.876611	0.877274	-0.000663	0.464462	0.928923		1	1
go_sr_rdfxml_eqFalse_properties_tFalse.rdfxml_vs_go_elk_rdfxml_eqFalse_properties_tFalse.rdfxml	mouse	BG	GENETIC	bma	0.742456	0.742559	-0.000104	0.498324	0.996649		1	1
go_sr_rdfxml_eqFalse_properties_tFalse.rdfxml_vs_go_elk_rdfxml_eqFalse_properties_tFalse.rdfxml	mouse	BG	GENETIC	gic	0.697471	0.696149	0.001322	0.479543	0.959087		1	1
go_sr_rdfxml_eqFalse_properties_tFalse.rdfxml_vs_go_elk_rdfxml_eqFalse_properties_tFalse.rdfxml	mouse	BG	PHYSICAL	bma	0.712187	0.712086	0.000101	0.48616	0.972319		1	1
go_sr_rdfxml_eqFalse_properties_tFalse.rdfxml_vs_go_elk_rdfxml_eqFalse_properties_tFalse.rdfxml	mouse	BG	PHYSICAL	gic	0.687777	0.687714	6.3e-05	0.491463	0.982927		1	1
go_sr_rdfxml_eqFalse_properties_tFalse.rdfxml_vs_go_elk_rdfxml_eqFalse_properties_tFalse.rdfxml	mouse	GA	IGI	bma	0.936057	0.936038	1.8e-05	0.497846	0.995691		1	1
go_sr_rdfxml_eqFalse_properties_tFalse.rdfxml_vs_go_elk_rdfxml_eqFalse_properties_tFalse.rdfxml	mouse	GA	IGI	gic	0.889799	0.889744	5.5e-05	0.494854	0.989708		1	1
go_sr_rdfxml_eqFalse_properties_tFalse.rdfxml_vs_go_elk_rdfxml_eqFalse_properties_tFalse.rdfxml	mouse	GA	IPI	bma	0.918853	0.916829	0.002023	0.481974	0.963948		1	1
go_sr_rdfxml_eqFalse_properties_tFalse.rdfxml_vs_go_elk_rdfxml_eqFalse_properties_tFalse.rdfxml	mouse	GA	IPI	gic	0.870111	0.865471	0.004639	0.466012	0.932023		1	1
go_sr_rdfxml_eqFalse_properties_tFalse.rdfxml_vs_go_elk_rdfxml_eqFalse_properties_tFalse.rdfxml	worm	BG	GENETIC	bma	0.589218	0.589132	8.6e-05	0.49625	0.9925		1	1
go_sr_rdfxml_eqFalse_properties_tFalse.rdfxml_vs_go_elk_rdfxml_eqFalse_properties_tFalse.rdfxml	worm	BG	GENETIC	gic	0.574157	0.574162	-5e-06	0.499761	0.999521		1	1
go_sr_rdfxml_eqFalse_properties_tFalse.rdfxml_vs_go_elk_rdfxml_eqFalse_properties_tFalse.rdfxml	worm	BG	PHYSICAL	bma	0.629675	0.629522	0.000153	0.490227	0.980454		1	1
go_sr_rdfxml_eqFalse_properties_tFalse.rdfxml_vs_go_elk_rdfxml_eqFalse_properties_tFalse.rdfxml	worm	BG	PHYSICAL	gic	0.623678	0.623342	0.000336	0.478547	0.957095		1	1
go_sr_rdfxml_eqFalse_properties_tFalse.rdfxml_vs_go_elk_rdfxml_eqFalse_properties_tFalse.rdfxml	worm	GA	IGI	bma	0.908874	0.908828	4.6e-05	0.497606	0.995213		1	1
go_sr_rdfxml_eqFalse_properties_tFalse.rdfxml_vs_go_elk_rdfxml_eqFalse_properties_tFalse.rdfxml	worm	GA	IGI	gic	0.89284	0.892519	0.000321	0.484485	0.96897		1	1
go_sr_rdfxml_eqFalse_properties_tFalse.rdfxml_vs_go_elk_rdfxml_eqFalse_properties_tFalse.rdfxml	worm	GA	IPI	bma	0.784675	0.784504	0.000172	0.491822	0.983645		1	1
go_sr_rdfxml_eqFalse_properties_tFalse.rdfxml_vs_go_elk_rdfxml_eqFalse_properties_tFalse.rdfxml	worm	GA	IPI	gic	0.778577	0.778927	-0.000351	0.483449	0.966897		1	1
go_sr_rdfxml_eqFalse_properties_tFalse.rdfxml_vs_go_elk_rdfxml_eqFalse_properties_tFalse.rdfxml	yeast	BG	GENETIC	bma	0.670134	0.670252	-0.000118	0.452479	0.904959		1	1
go_sr_rdfxml_eqFalse_properties_tFalse.rdfxml_vs_go_elk_rdfxml_eqFalse_properties_tFalse.rdfxml	yeast	BG	GENETIC	gic	0.647261	0.646738	0.000523	0.300139	0.600278		1	1
go_sr_rdfxml_eqFalse_properties_tFalse.rdfxml_vs_go_elk_rdfxml_eqFalse_properties_tFalse.rdfxml	yeast	BG	PHYSICAL	bma	0.724512	0.724562	-5e-05	0.485282	0.970565		1	1
go_sr_rdfxml_eqFalse_properties_tFalse.rdfxml_vs_go_elk_rdfxml_eqFalse_properties_tFalse.rdfxml	yeast	BG	PHYSICAL	gic	0.708735	0.708996	-0.000261	0.424576	0.849152		1	1
go_sr_rdfxml_eqFalse_properties_tFalse.rdfxml_vs_go_elk_rdfxml_eqFalse_properties_tFalse.rdfxml	yeast	GA	IGI	bma	0.959944	0.959908	3.6e-05	0.49633	0.99266		1	1
go_sr_rdfxml_eqFalse_properties_tFalse.rdfxml_vs_go_elk_rdfxml_eqFalse_properties_tFalse.rdfxml	yeast	GA	IGI	gic	0.940788	0.940284	0.000505	0.457593	0.915186		1	1
go_sr_rdfxml_eqFalse_properties_tFalse.rdfxml_vs_go_elk_rdfxml_eqFalse_properties_tFalse.rdfxml	yeast	GA	IPI	bma	0.970498	0.970434	6.5e-05	0.494495	0.98899		1	1
go_sr_rdfxml_eqFalse_properties_tFalse.rdfxml_vs_go_elk_rdfxml_eqFalse_properties_tFalse.rdfxml	yeast	GA	IPI	gic	0.950086	0.95005	3.6e-05	0.497646	0.995293		1	1
go_sr_rdfxml_eqFalse_properties_tFalse.rdfxml_vs_go_elk_rdfxml_eqFalse_properties_tTrue.rdfxml	fish	BG	GENETIC	bma	0.744263	0.743774	0.000488	0.49613	0.992261		1	1
go_sr_rdfxml_eqFalse_properties_tFalse.rdfxml_vs_go_elk_rdfxml_eqFalse_properties_tTrue.rdfxml	fish	BG	GENETIC	gic	0.762817	0.763306	-0.000488	0.49609	0.992181		1	1
go_sr_rdfxml_eqFalse_properties_tFalse.rdfxml_vs_go_elk_rdfxml_eqFalse_properties_tTrue.rdfxml	fish	BG	PHYSICAL	bma	0.605029	0.605162	-0.000134	0.498444	0.996888		1	1
go_sr_rdfxml_eqFalse_properties_tFalse.rdfxml_vs_go_elk_rdfxml_eqFalse_properties_tTrue.rdfxml	fish	BG	PHYSICAL	gic	0.582847	0.582847	0	0.5	1		1	1
go_sr_rdfxml_eqFalse_properties_tFalse.rdfxml_vs_go_elk_rdfxml_eqFalse_properties_tTrue.rdfxml	fish	GA	IGI	bma	0.955241	0.956293	-0.001052	0.451885	0.90377		1	1
go_sr_rdfxml_eqFalse_properties_tFalse.rdfxml_vs_go_elk_rdfxml_eqFalse_properties_tTrue.rdfxml	fish	GA	IGI	gic	0.889698	0.890747	-0.001049	0.467801	0.935601		1	1
go_sr_rdfxml_eqFalse_properties_tFalse.rdfxml_vs_go_elk_rdfxml_eqFalse_properties_tTrue.rdfxml	fish	GA	IPI	bma	0.831469	0.831315	0.000154	0.497606	0.995213		1	1
go_sr_rdfxml_eqFalse_properties_tFalse.rdfxml_vs_go_elk_rdfxml_eqFalse_properties_tTrue.rdfxml	fish	GA	IPI	gic	0.823179	0.82304	0.000139	0.497886	0.995771		1	1
go_sr_rdfxml_eqFalse_properties_tFalse.rdfxml_vs_go_elk_rdfxml_eqFalse_properties_tTrue.rdfxml	fly	BG	GENETIC	bma	0.75417	0.754165	5e-06	0.499601	0.999202		1	1
go_sr_rdfxml_eqFalse_properties_tFalse.rdfxml_vs_go_elk_rdfxml_eqFalse_properties_tTrue.rdfxml	fly	BG	GENETIC	gic	0.726432	0.726596	-0.000164	0.487794	0.975589		1	1
go_sr_rdfxml_eqFalse_properties_tFalse.rdfxml_vs_go_elk_rdfxml_eqFalse_properties_tTrue.rdfxml	fly	BG	PHYSICAL	bma	0.612505	0.612538	-3.3e-05	0.494455	0.98891		1	1
go_sr_rdfxml_eqFalse_properties_tFalse.rdfxml_vs_go_elk_rdfxml_eqFalse_properties_tTrue.rdfxml	fly	BG	PHYSICAL	gic	0.604799	0.604744	5.5e-05	0.490905	0.98181		1	1
go_sr_rdfxml_eqFalse_properties_tFalse.rdfxml_vs_go_elk_rdfxml_eqFalse_properties_tTrue.rdfxml	fly	GA	IGI	bma	0.931028	0.930984	4.3e-05	0.496928	0.993856		1	1
go_sr_rdfxml_eqFalse_properties_tFalse.rdfxml_vs_go_elk_rdfxml_eqFalse_properties_tTrue.rdfxml	fly	GA	IGI	gic	0.86439	0.864929	-0.000539	0.471222	0.942443		1	1
go_sr_rdfxml_eqFalse_properties_tFalse.rdfxml_vs_go_elk_rdfxml_eqFalse_properties_tTrue.rdfxml	fly	GA	IPI	bma	0.907245	0.907226	1.8e-05	0.498883	0.997766		1	1
go_sr_rdfxml_eqFalse_properties_tFalse.rdfxml_vs_go_elk_rdfxml_eqFalse_properties_tTrue.rdfxml	fly	GA	IPI	gic	0.876611	0.877274	-0.000663	0.464462	0.928923		1	1
go_sr_rdfxml_eqFalse_properties_tFalse.rdfxml_vs_go_elk_rdfxml_eqFalse_properties_tTrue.rdfxml	mouse	BG	GENETIC	bma	0.742456	0.742559	-0.000104	0.498324	0.996649		1	1
go_sr_rdfxml_eqFalse_properties_tFalse.rdfxml_vs_go_elk_rdfxml_eqFalse_properties_tTrue.rdfxml	mouse	BG	GENETIC	gic	0.697471	0.696149	0.001322	0.479543	0.959087		1	1
go_sr_rdfxml_eqFalse_properties_tFalse.rdfxml_vs_go_elk_rdfxml_eqFalse_properties_tTrue.rdfxml	mouse	BG	PHYSICAL	bma	0.712187	0.712086	0.000101	0.48616	0.972319		1	1
go_sr_rdfxml_eqFalse_properties_tFalse.rdfxml_vs_go_elk_rdfxml_eqFalse_properties_tTrue.rdfxml	mouse	BG	PHYSICAL	gic	0.687777	0.687714	6.3e-05	0.491463	0.982927		1	1
go_sr_rdfxml_eqFalse_properties_tFalse.rdfxml_vs_go_elk_rdfxml_eqFalse_properties_tTrue.rdfxml	mouse	GA	IGI	bma	0.936057	0.936038	1.8e-05	0.497846	0.995691		1	1
go_sr_rdfxml_eqFalse_properties_tFalse.rdfxml_vs_go_elk_rdfxml_eqFalse_properties_tTrue.rdfxml	mouse	GA	IGI	gic	0.889799	0.889744	5.5e-05	0.494854	0.989708		1	1
go_sr_rdfxml_eqFalse_properties_tFalse.rdfxml_vs_go_elk_rdfxml_eqFalse_properties_tTrue.rdfxml	mouse	GA	IPI	bma	0.918853	0.916829	0.002023	0.481974	0.963948		1	1
go_sr_rdfxml_eqFalse_properties_tFalse.rdfxml_vs_go_elk_rdfxml_eqFalse_properties_tTrue.rdfxml	mouse	GA	IPI	gic	0.870111	0.865471	0.004639	0.466012	0.932023		1	1
go_sr_rdfxml_eqFalse_properties_tFalse.rdfxml_vs_go_elk_rdfxml_eqFalse_properties_tTrue.rdfxml	worm	BG	GENETIC	bma	0.589218	0.589132	8.6e-05	0.49625	0.9925		1	1
go_sr_rdfxml_eqFalse_properties_tFalse.rdfxml_vs_go_elk_rdfxml_eqFalse_properties_tTrue.rdfxml	worm	BG	GENETIC	gic	0.574157	0.574162	-5e-06	0.499761	0.999521		1	1
go_sr_rdfxml_eqFalse_properties_tFalse.rdfxml_vs_go_elk_rdfxml_eqFalse_properties_tTrue.rdfxml	worm	BG	PHYSICAL	bma	0.629675	0.629522	0.000153	0.490227	0.980454		1	1
go_sr_rdfxml_eqFalse_properties_tFalse.rdfxml_vs_go_elk_rdfxml_eqFalse_properties_tTrue.rdfxml	worm	BG	PHYSICAL	gic	0.623678	0.623342	0.000336	0.478547	0.957095		1	1
go_sr_rdfxml_eqFalse_properties_tFalse.rdfxml_vs_go_elk_rdfxml_eqFalse_properties_tTrue.rdfxml	worm	GA	IGI	bma	0.908874	0.908828	4.6e-05	0.497606	0.995213		1	1
go_sr_rdfxml_eqFalse_properties_tFalse.rdfxml_vs_go_elk_rdfxml_eqFalse_properties_tTrue.rdfxml	worm	GA	IGI	gic	0.89284	0.892519	0.000321	0.484485	0.96897		1	1
go_sr_rdfxml_eqFalse_properties_tFalse.rdfxml_vs_go_elk_rdfxml_eqFalse_properties_tTrue.rdfxml	worm	GA	IPI	bma	0.784675	0.784504	0.000172	0.491822	0.983645		1	1
go_sr_rdfxml_eqFalse_properties_tFalse.rdfxml_vs_go_elk_rdfxml_eqFalse_properties_tTrue.rdfxml	worm	GA	IPI	gic	0.778577	0.778927	-0.000351	0.483449	0.966897		1	1
go_sr_rdfxml_eqFalse_properties_tFalse.rdfxml_vs_go_elk_rdfxml_eqFalse_properties_tTrue.rdfxml	yeast	BG	GENETIC	bma	0.670134	0.670252	-0.000118	0.452479	0.904959		1	1
go_sr_rdfxml_eqFalse_properties_tFalse.rdfxml_vs_go_elk_rdfxml_eqFalse_properties_tTrue.rdfxml	yeast	BG	GENETIC	gic	0.647261	0.646738	0.000523	0.300139	0.600278		1	1
go_sr_rdfxml_eqFalse_properties_tFalse.rdfxml_vs_go_elk_rdfxml_eqFalse_properties_tTrue.rdfxml	yeast	BG	PHYSICAL	bma	0.724512	0.724562	-5e-05	0.485282	0.970565		1	1
go_sr_rdfxml_eqFalse_properties_tFalse.rdfxml_vs_go_elk_rdfxml_eqFalse_properties_tTrue.rdfxml	yeast	BG	PHYSICAL	gic	0.708735	0.708996	-0.000261	0.424576	0.849152		1	1
go_sr_rdfxml_eqFalse_properties_tFalse.rdfxml_vs_go_elk_rdfxml_eqFalse_properties_tTrue.rdfxml	yeast	GA	IGI	bma	0.959944	0.959908	3.6e-05	0.49633	0.99266		1	1
go_sr_rdfxml_eqFalse_properties_tFalse.rdfxml_vs_go_elk_rdfxml_eqFalse_properties_tTrue.rdfxml	yeast	GA	IGI	gic	0.940788	0.940284	0.000505	0.457593	0.915186		1	1
go_sr_rdfxml_eqFalse_properties_tFalse.rdfxml_vs_go_elk_rdfxml_eqFalse_properties_tTrue.rdfxml	yeast	GA	IPI	bma	0.970498	0.970434	6.5e-05	0.494495	0.98899		1	1
go_sr_rdfxml_eqFalse_properties_tFalse.rdfxml_vs_go_elk_rdfxml_eqFalse_properties_tTrue.rdfxml	yeast	GA	IPI	gic	0.950086	0.95005	3.6e-05	0.497646	0.995293		1	1
go_sr_rdfxml_eqFalse_property_tFalse.rdfxml_vs_go_elk_rdfxml_eqFalse_property_tFalse.rdfxml	fish	BG	GENETIC	bma	0.72644	0.72644	0	0.5	1		1	1
go_sr_rdfxml_eqFalse_property_tFalse.rdfxml_vs_go_elk_rdfxml_eqFalse_property_tFalse.rdfxml	fish	BG	GENETIC	gic	0.740112	0.740112	0	0.5	1		1	1
go_sr_rdfxml_eqFalse_property_tFalse.rdfxml_vs_go_elk_rdfxml_eqFalse_property_tFalse.rdfxml	fish	BG	PHYSICAL	bma	0.596655	0.596655	0	0.5	1		1	1
go_sr_rdfxml_eqFalse_property_tFalse.rdfxml_vs_go_elk_rdfxml_eqFalse_property_tFalse.rdfxml	fish	BG	PHYSICAL	gic	0.58601	0.58601	0	0.5	1		1	1
go_sr_rdfxml_eqFalse_property_tFalse.rdfxml_vs_go_elk_rdfxml_eqFalse_property_tFalse.rdfxml	fish	GA	IGI	bma	0.950141	0.950141	0	0.5	1		1	1
go_sr_rdfxml_eqFalse_property_tFalse.rdfxml_vs_go_elk_rdfxml_eqFalse_property_tFalse.rdfxml	fish	GA	IGI	gic	0.888629	0.888629	0	0.5	1		1	1
go_sr_rdfxml_eqFalse_property_tFalse.rdfxml_vs_go_elk_rdfxml_eqFalse_property_tFalse.rdfxml	fish	GA	IPI	bma	0.816661	0.816661	0	0.5	1		1	1
go_sr_rdfxml_eqFalse_property_tFalse.rdfxml_vs_go_elk_rdfxml_eqFalse_property_tFalse.rdfxml	fish	GA	IPI	gic	0.821807	0.821807	0	0.5	1		1	1
go_sr_rdfxml_eqFalse_property_tFalse.rdfxml_vs_go_elk_rdfxml_eqFalse_property_tFalse.rdfxml	fly	BG	GENETIC	bma	0.74753	0.74753	0	0.5	1		1	1
go_sr_rdfxml_eqFalse_property_tFalse.rdfxml_vs_go_elk_rdfxml_eqFalse_property_tFalse.rdfxml	fly	BG	GENETIC	gic	0.722941	0.722941	0	0.5	1		1	1
go_sr_rdfxml_eqFalse_property_tFalse.rdfxml_vs_go_elk_rdfxml_eqFalse_property_tFalse.rdfxml	fly	BG	PHYSICAL	bma	0.610379	0.610379	0	0.5	1		1	1
go_sr_rdfxml_eqFalse_property_tFalse.rdfxml_vs_go_elk_rdfxml_eqFalse_property_tFalse.rdfxml	fly	BG	PHYSICAL	gic	0.604819	0.604819	0	0.5	1		1	1
go_sr_rdfxml_eqFalse_property_tFalse.rdfxml_vs_go_elk_rdfxml_eqFalse_property_tFalse.rdfxml	fly	GA	IGI	bma	0.916767	0.916767	0	0.5	1		1	1
go_sr_rdfxml_eqFalse_property_tFalse.rdfxml_vs_go_elk_rdfxml_eqFalse_property_tFalse.rdfxml	fly	GA	IGI	gic	0.856153	0.856153	0	0.5	1		1	1
go_sr_rdfxml_eqFalse_property_tFalse.rdfxml_vs_go_elk_rdfxml_eqFalse_property_tFalse.rdfxml	fly	GA	IPI	bma	0.895813	0.895813	0	0.5	1		1	1
go_sr_rdfxml_eqFalse_property_tFalse.rdfxml_vs_go_elk_rdfxml_eqFalse_property_tFalse.rdfxml	fly	GA	IPI	gic	0.86936	0.86936	0	0.5	1		1	1
go_sr_rdfxml_eqFalse_property_tFalse.rdfxml_vs_go_elk_rdfxml_eqFalse_property_tFalse.rdfxml	mouse	BG	GENETIC	bma	0.747817	0.747817	0	0.5	1		1	1
go_sr_rdfxml_eqFalse_property_tFalse.rdfxml_vs_go_elk_rdfxml_eqFalse_property_tFalse.rdfxml	mouse	BG	GENETIC	gic	0.708817	0.708817	0	0.5	1		1	1
go_sr_rdfxml_eqFalse_property_tFalse.rdfxml_vs_go_elk_rdfxml_eqFalse_property_tFalse.rdfxml	mouse	BG	PHYSICAL	bma	0.708305	0.708305	0	0.5	1		1	1
go_sr_rdfxml_eqFalse_property_tFalse.rdfxml_vs_go_elk_rdfxml_eqFalse_property_tFalse.rdfxml	mouse	BG	PHYSICAL	gic	0.691837	0.691837	0	0.5	1		1	1
go_sr_rdfxml_eqFalse_property_tFalse.rdfxml_vs_go_elk_rdfxml_eqFalse_property_tFalse.rdfxml	mouse	GA	IGI	bma	0.928816	0.928816	0	0.5	1		1	1
go_sr_rdfxml_eqFalse_property_tFalse.rdfxml_vs_go_elk_rdfxml_eqFalse_property_tFalse.rdfxml	mouse	GA	IGI	gic	0.890742	0.890742	0	0.5	1		1	1
go_sr_rdfxml_eqFalse_property_tFalse.rdfxml_vs_go_elk_rdfxml_eqFalse_property_tFalse.rdfxml	mouse	GA	IPI	bma	0.903406	0.903406	0	0.5	1		1	1
go_sr_rdfxml_eqFalse_property_tFalse.rdfxml_vs_go_elk_rdfxml_eqFalse_property_tFalse.rdfxml	mouse	GA	IPI	gic	0.867425	0.867425	0	0.5	1		1	1
go_sr_rdfxml_eqFalse_property_tFalse.rdfxml_vs_go_elk_rdfxml_eqFalse_property_tFalse.rdfxml	worm	BG	GENETIC	bma	0.581833	0.581833	0	0.5	1		1	1
go_sr_rdfxml_eqFalse_property_tFalse.rdfxml_vs_go_elk_rdfxml_eqFalse_property_tFalse.rdfxml	worm	BG	GENETIC	gic	0.573721	0.57467	-0.00095	0.458585	0.91717		1	1
go_sr_rdfxml_eqFalse_property_tFalse.rdfxml_vs_go_elk_rdfxml_eqFalse_property_tFalse.rdfxml	worm	BG	PHYSICAL	bma	0.62828	0.62828	0	0.5	1		1	1
go_sr_rdfxml_eqFalse_property_tFalse.rdfxml_vs_go_elk_rdfxml_eqFalse_property_tFalse.rdfxml	worm	BG	PHYSICAL	gic	0.62296	0.623076	-0.000115	0.49262	0.98524		1	1
go_sr_rdfxml_eqFalse_property_tFalse.rdfxml_vs_go_elk_rdfxml_eqFalse_property_tFalse.rdfxml	worm	GA	IGI	bma	0.896667	0.896667	0	0.5	1		1	1
go_sr_rdfxml_eqFalse_property_tFalse.rdfxml_vs_go_elk_rdfxml_eqFalse_property_tFalse.rdfxml	worm	GA	IGI	gic	0.879832	0.879832	0	0.5	1		1	1
go_sr_rdfxml_eqFalse_property_tFalse.rdfxml_vs_go_elk_rdfxml_eqFalse_property_tFalse.rdfxml	worm	GA	IPI	bma	0.77941	0.77941	0	0.5	1		1	1
go_sr_rdfxml_eqFalse_property_tFalse.rdfxml_vs_go_elk_rdfxml_eqFalse_property_tFalse.rdfxml	worm	GA	IPI	gic	0.775304	0.775304	0	0.5	1		1	1
go_sr_rdfxml_eqFalse_property_tFalse.rdfxml_vs_go_elk_rdfxml_eqFalse_property_tFalse.rdfxml	yeast	BG	GENETIC	bma	0.664092	0.664092	0	0.5	1		1	1
go_sr_rdfxml_eqFalse_property_tFalse.rdfxml_vs_go_elk_rdfxml_eqFalse_property_tFalse.rdfxml	yeast	BG	GENETIC	gic	0.644179	0.644179	0	0.5	1		1	1
go_sr_rdfxml_eqFalse_property_tFalse.rdfxml_vs_go_elk_rdfxml_eqFalse_property_tFalse.rdfxml	yeast	BG	PHYSICAL	bma	0.722258	0.722258	0	0.5	1		1	1
go_sr_rdfxml_eqFalse_property_tFalse.rdfxml_vs_go_elk_rdfxml_eqFalse_property_tFalse.rdfxml	yeast	BG	PHYSICAL	gic	0.706494	0.706494	0	0.5	1		1	1
go_sr_rdfxml_eqFalse_property_tFalse.rdfxml_vs_go_elk_rdfxml_eqFalse_property_tFalse.rdfxml	yeast	GA	IGI	bma	0.948683	0.948683	0	0.5	1		1	1
go_sr_rdfxml_eqFalse_property_tFalse.rdfxml_vs_go_elk_rdfxml_eqFalse_property_tFalse.rdfxml	yeast	GA	IGI	gic	0.936219	0.936219	0	0.5	1		1	1
go_sr_rdfxml_eqFalse_property_tFalse.rdfxml_vs_go_elk_rdfxml_eqFalse_property_tFalse.rdfxml	yeast	GA	IPI	bma	0.966998	0.966998	0	0.5	1		1	1
go_sr_rdfxml_eqFalse_property_tFalse.rdfxml_vs_go_elk_rdfxml_eqFalse_property_tFalse.rdfxml	yeast	GA	IPI	gic	0.952441	0.952441	0	0.5	1		1	1
go_sr_rdfxml_eqFalse_tFalse.rdfxml_vs_go_elk_rdfxml_eqFalse_tFalse.rdfxml	fish	BG	GENETIC	bma	0.752075	0.752075	0	0.5	1		1	1
go_sr_rdfxml_eqFalse_tFalse.rdfxml_vs_go_elk_rdfxml_eqFalse_tFalse.rdfxml	fish	BG	GENETIC	gic	0.757202	0.757202	0	0.5	1		1	1
go_sr_rdfxml_eqFalse_tFalse.rdfxml_vs_go_elk_rdfxml_eqFalse_tFalse.rdfxml	fish	BG	PHYSICAL	bma	0.620663	0.620663	0	0.5	1		1	1
go_sr_rdfxml_eqFalse_tFalse.rdfxml_vs_go_elk_rdfxml_eqFalse_tFalse.rdfxml	fish	BG	PHYSICAL	gic	0.588014	0.588014	0	0.5	1		1	1
go_sr_rdfxml_eqFalse_tFalse.rdfxml_vs_go_elk_rdfxml_eqFalse_tFalse.rdfxml	fish	GA	IGI	bma	0.949984	0.949984	0	0.5	1		1	1
go_sr_rdfxml_eqFalse_tFalse.rdfxml_vs_go_elk_rdfxml_eqFalse_tFalse.rdfxml	fish	GA	IGI	gic	0.88203	0.88203	0	0.5	1		1	1
go_sr_rdfxml_eqFalse_tFalse.rdfxml_vs_go_elk_rdfxml_eqFalse_tFalse.rdfxml	fish	GA	IPI	bma	0.819943	0.819943	0	0.5	1		1	1
go_sr_rdfxml_eqFalse_tFalse.rdfxml_vs_go_elk_rdfxml_eqFalse_tFalse.rdfxml	fish	GA	IPI	gic	0.81871	0.81871	0	0.5	1		1	1
go_sr_rdfxml_eqFalse_tFalse.rdfxml_vs_go_elk_rdfxml_eqFalse_tFalse.rdfxml	fly	BG	GENETIC	bma	0.747013	0.747013	0	0.5	1		1	1
go_sr_rdfxml_eqFalse_tFalse.rdfxml_vs_go_elk_rdfxml_eqFalse_tFalse.rdfxml	fly	BG	GENETIC	gic	0.709977	0.709977	0	0.5	1		1	1
go_sr_rdfxml_eqFalse_tFalse.rdfxml_vs_go_elk_rdfxml_eqFalse_tFalse.rdfxml	fly	BG	PHYSICAL	bma	0.610783	0.610783	0	0.5	1		1	1
go_sr_rdfxml_eqFalse_tFalse.rdfxml_vs_go_elk_rdfxml_eqFalse_tFalse.rdfxml	fly	BG	PHYSICAL	gic	0.60173	0.60173	0	0.5	1		1	1
go_sr_rdfxml_eqFalse_tFalse.rdfxml_vs_go_elk_rdfxml_eqFalse_tFalse.rdfxml	fly	GA	IGI	bma	0.917371	0.917371	0	0.5	1		1	1
go_sr_rdfxml_eqFalse_tFalse.rdfxml_vs_go_elk_rdfxml_eqFalse_tFalse.rdfxml	fly	GA	IGI	gic	0.856551	0.856551	0	0.5	1		1	1
go_sr_rdfxml_eqFalse_tFalse.rdfxml_vs_go_elk_rdfxml_eqFalse_tFalse.rdfxml	fly	GA	IPI	bma	0.89398	0.89398	0	0.5	1		1	1
go_sr_rdfxml_eqFalse_tFalse.rdfxml_vs_go_elk_rdfxml_eqFalse_tFalse.rdfxml	fly	GA	IPI	gic	0.868867	0.868867	0	0.5	1		1	1
go_sr_rdfxml_eqFalse_tFalse.rdfxml_vs_go_elk_rdfxml_eqFalse_tFalse.rdfxml	mouse	BG	GENETIC	bma	0.744728	0.744728	0	0.5	1		1	1
go_sr_rdfxml_eqFalse_tFalse.rdfxml_vs_go_elk_rdfxml_eqFalse_tFalse.rdfxml	mouse	BG	GENETIC	gic	0.705778	0.705778	0	0.5	1		1	1
go_sr_rdfxml_eqFalse_tFalse.rdfxml_vs_go_elk_rdfxml_eqFalse_tFalse.rdfxml	mouse	BG	PHYSICAL	bma	0.711911	0.711911	0	0.5	1		1	1
go_sr_rdfxml_eqFalse_tFalse.rdfxml_vs_go_elk_rdfxml_eqFalse_tFalse.rdfxml	mouse	BG	PHYSICAL	gic	0.688756	0.688756	0	0.5	1		1	1
go_sr_rdfxml_eqFalse_tFalse.rdfxml_vs_go_elk_rdfxml_eqFalse_tFalse.rdfxml	mouse	GA	IGI	bma	0.927988	0.927988	0	0.5	1		1	1
go_sr_rdfxml_eqFalse_tFalse.rdfxml_vs_go_elk_rdfxml_eqFalse_tFalse.rdfxml	mouse	GA	IGI	gic	0.886383	0.886383	0	0.5	1		1	1
go_sr_rdfxml_eqFalse_tFalse.rdfxml_vs_go_elk_rdfxml_eqFalse_tFalse.rdfxml	mouse	GA	IPI	bma	0.869791	0.869791	0	0.5	1		1	1
go_sr_rdfxml_eqFalse_tFalse.rdfxml_vs_go_elk_rdfxml_eqFalse_tFalse.rdfxml	mouse	GA	IPI	gic	0.84499	0.84499	0	0.5	1		1	1
go_sr_rdfxml_eqFalse_tFalse.rdfxml_vs_go_elk_rdfxml_eqFalse_tFalse.rdfxml	worm	BG	GENETIC	bma	0.583313	0.583313	0	0.5	1		1	1
go_sr_rdfxml_eqFalse_tFalse.rdfxml_vs_go_elk_rdfxml_eqFalse_tFalse.rdfxml	worm	BG	GENETIC	gic	0.569814	0.569814	0	0.5	1		1	1
go_sr_rdfxml_eqFalse_tFalse.rdfxml_vs_go_elk_rdfxml_eqFalse_tFalse.rdfxml	worm	BG	PHYSICAL	bma	0.628503	0.628503	0	0.5	1		1	1
go_sr_rdfxml_eqFalse_tFalse.rdfxml_vs_go_elk_rdfxml_eqFalse_tFalse.rdfxml	worm	BG	PHYSICAL	gic	0.622715	0.622715	0	0.5	1		1	1
go_sr_rdfxml_eqFalse_tFalse.rdfxml_vs_go_elk_rdfxml_eqFalse_tFalse.rdfxml	worm	GA	IGI	bma	0.896895	0.896895	0	0.5	1		1	1
go_sr_rdfxml_eqFalse_tFalse.rdfxml_vs_go_elk_rdfxml_eqFalse_tFalse.rdfxml	worm	GA	IGI	gic	0.873135	0.873135	0	0.5	1		1	1
go_sr_rdfxml_eqFalse_tFalse.rdfxml_vs_go_elk_rdfxml_eqFalse_tFalse.rdfxml	worm	GA	IPI	bma	0.776462	0.776462	0	0.5	1		1	1
go_sr_rdfxml_eqFalse_tFalse.rdfxml_vs_go_elk_rdfxml_eqFalse_tFalse.rdfxml	worm	GA	IPI	gic	0.770649	0.770649	0	0.5	1		1	1
go_sr_rdfxml_eqFalse_tFalse.rdfxml_vs_go_elk_rdfxml_eqFalse_tFalse.rdfxml	yeast	BG	GENETIC	bma	0.659766	0.659766	0	0.5	1		1	1
go_sr_rdfxml_eqFalse_tFalse.rdfxml_vs_go_elk_rdfxml_eqFalse_tFalse.rdfxml	yeast	BG	GENETIC	gic	0.640181	0.640181	0	0.5	1		1	1
go_sr_rdfxml_eqFalse_tFalse.rdfxml_vs_go_elk_rdfxml_eqFalse_tFalse.rdfxml	yeast	BG	PHYSICAL	bma	0.725535	0.725535	0	0.5	1		1	1
go_sr_rdfxml_eqFalse_tFalse.rdfxml_vs_go_elk_rdfxml_eqFalse_tFalse.rdfxml	yeast	BG	PHYSICAL	gic	0.704722	0.704722	0	0.5	1		1	1
go_sr_rdfxml_eqFalse_tFalse.rdfxml_vs_go_elk_rdfxml_eqFalse_tFalse.rdfxml	yeast	GA	IGI	bma	0.945967	0.945967	0	0.5	1		1	1
go_sr_rdfxml_eqFalse_tFalse.rdfxml_vs_go_elk_rdfxml_eqFalse_tFalse.rdfxml	yeast	GA	IGI	gic	0.92981	0.92981	0	0.5	1		1	1
go_sr_rdfxml_eqFalse_tFalse.rdfxml_vs_go_elk_rdfxml_eqFalse_tFalse.rdfxml	yeast	GA	IPI	bma	0.966238	0.966238	0	0.5	1		1	1
go_sr_rdfxml_eqFalse_tFalse.rdfxml_vs_go_elk_rdfxml_eqFalse_tFalse.rdfxml	yeast	GA	IPI	gic	0.948406	0.948406	0	0.5	1		1	1
go_sr_rdfxml_eqFalse_tFalse.rdfxml_vs_go_elk_rdfxml_eqFalse_tTrue.rdfxml	fish	BG	GENETIC	bma	0.752075	0.752075	0	0.5	1		1	1
go_sr_rdfxml_eqFalse_tFalse.rdfxml_vs_go_elk_rdfxml_eqFalse_tTrue.rdfxml	fish	BG	GENETIC	gic	0.757202	0.757202	0	0.5	1		1	1
go_sr_rdfxml_eqFalse_tFalse.rdfxml_vs_go_elk_rdfxml_eqFalse_tTrue.rdfxml	fish	BG	PHYSICAL	bma	0.620663	0.620663	0	0.5	1		1	1
go_sr_rdfxml_eqFalse_tFalse.rdfxml_vs_go_elk_rdfxml_eqFalse_tTrue.rdfxml	fish	BG	PHYSICAL	gic	0.588014	0.588014	0	0.5	1		1	1
go_sr_rdfxml_eqFalse_tFalse.rdfxml_vs_go_elk_rdfxml_eqFalse_tTrue.rdfxml	fish	GA	IGI	bma	0.949984	0.949984	0	0.5	1		1	1
go_sr_rdfxml_eqFalse_tFalse.rdfxml_vs_go_elk_rdfxml_eqFalse_tTrue.rdfxml	fish	GA	IGI	gic	0.88203	0.88203	0	0.5	1		1	1
go_sr_rdfxml_eqFalse_tFalse.rdfxml_vs_go_elk_rdfxml_eqFalse_tTrue.rdfxml	fish	GA	IPI	bma	0.819943	0.819943	0	0.5	1		1	1
go_sr_rdfxml_eqFalse_tFalse.rdfxml_vs_go_elk_rdfxml_eqFalse_tTrue.rdfxml	fish	GA	IPI	gic	0.81871	0.81871	0	0.5	1		1	1
go_sr_rdfxml_eqFalse_tFalse.rdfxml_vs_go_elk_rdfxml_eqFalse_tTrue.rdfxml	fly	BG	GENETIC	bma	0.747013	0.747013	0	0.5	1		1	1
go_sr_rdfxml_eqFalse_tFalse.rdfxml_vs_go_elk_rdfxml_eqFalse_tTrue.rdfxml	fly	BG	GENETIC	gic	0.709977	0.709977	0	0.5	1		1	1
go_sr_rdfxml_eqFalse_tFalse.rdfxml_vs_go_elk_rdfxml_eqFalse_tTrue.rdfxml	fly	BG	PHYSICAL	bma	0.610783	0.610783	0	0.5	1		1	1
go_sr_rdfxml_eqFalse_tFalse.rdfxml_vs_go_elk_rdfxml_eqFalse_tTrue.rdfxml	fly	BG	PHYSICAL	gic	0.60173	0.60173	0	0.5	1		1	1
go_sr_rdfxml_eqFalse_tFalse.rdfxml_vs_go_elk_rdfxml_eqFalse_tTrue.rdfxml	fly	GA	IGI	bma	0.917371	0.917371	0	0.5	1		1	1
go_sr_rdfxml_eqFalse_tFalse.rdfxml_vs_go_elk_rdfxml_eqFalse_tTrue.rdfxml	fly	GA	IGI	gic	0.856551	0.856551	0	0.5	1		1	1
go_sr_rdfxml_eqFalse_tFalse.rdfxml_vs_go_elk_rdfxml_eqFalse_tTrue.rdfxml	fly	GA	IPI	bma	0.89398	0.89398	0	0.5	1		1	1
go_sr_rdfxml_eqFalse_tFalse.rdfxml_vs_go_elk_rdfxml_eqFalse_tTrue.rdfxml	fly	GA	IPI	gic	0.868867	0.868867	0	0.5	1		1	1
go_sr_rdfxml_eqFalse_tFalse.rdfxml_vs_go_elk_rdfxml_eqFalse_tTrue.rdfxml	mouse	BG	GENETIC	bma	0.744728	0.744728	0	0.5	1		1	1
go_sr_rdfxml_eqFalse_tFalse.rdfxml_vs_go_elk_rdfxml_eqFalse_tTrue.rdfxml	mouse	BG	GENETIC	gic	0.705778	0.705778	0	0.5	1		1	1
go_sr_rdfxml_eqFalse_tFalse.rdfxml_vs_go_elk_rdfxml_eqFalse_tTrue.rdfxml	mouse	BG	PHYSICAL	bma	0.711911	0.711911	0	0.5	1		1	1
go_sr_rdfxml_eqFalse_tFalse.rdfxml_vs_go_elk_rdfxml_eqFalse_tTrue.rdfxml	mouse	BG	PHYSICAL	gic	0.688756	0.688756	0	0.5	1		1	1
go_sr_rdfxml_eqFalse_tFalse.rdfxml_vs_go_elk_rdfxml_eqFalse_tTrue.rdfxml	mouse	GA	IGI	bma	0.927988	0.927988	0	0.5	1		1	1
go_sr_rdfxml_eqFalse_tFalse.rdfxml_vs_go_elk_rdfxml_eqFalse_tTrue.rdfxml	mouse	GA	IGI	gic	0.886383	0.886383	0	0.5	1		1	1
go_sr_rdfxml_eqFalse_tFalse.rdfxml_vs_go_elk_rdfxml_eqFalse_tTrue.rdfxml	mouse	GA	IPI	bma	0.869791	0.869791	0	0.5	1		1	1
go_sr_rdfxml_eqFalse_tFalse.rdfxml_vs_go_elk_rdfxml_eqFalse_tTrue.rdfxml	mouse	GA	IPI	gic	0.84499	0.84499	0	0.5	1		1	1
go_sr_rdfxml_eqFalse_tFalse.rdfxml_vs_go_elk_rdfxml_eqFalse_tTrue.rdfxml	worm	BG	GENETIC	bma	0.583313	0.583313	0	0.5	1		1	1
go_sr_rdfxml_eqFalse_tFalse.rdfxml_vs_go_elk_rdfxml_eqFalse_tTrue.rdfxml	worm	BG	GENETIC	gic	0.569814	0.569814	0	0.5	1		1	1
go_sr_rdfxml_eqFalse_tFalse.rdfxml_vs_go_elk_rdfxml_eqFalse_tTrue.rdfxml	worm	BG	PHYSICAL	bma	0.628503	0.628503	0	0.5	1		1	1
go_sr_rdfxml_eqFalse_tFalse.rdfxml_vs_go_elk_rdfxml_eqFalse_tTrue.rdfxml	worm	BG	PHYSICAL	gic	0.622715	0.622715	0	0.5	1		1	1
go_sr_rdfxml_eqFalse_tFalse.rdfxml_vs_go_elk_rdfxml_eqFalse_tTrue.rdfxml	worm	GA	IGI	bma	0.896895	0.896895	0	0.5	1		1	1
go_sr_rdfxml_eqFalse_tFalse.rdfxml_vs_go_elk_rdfxml_eqFalse_tTrue.rdfxml	worm	GA	IGI	gic	0.873135	0.873135	0	0.5	1		1	1
go_sr_rdfxml_eqFalse_tFalse.rdfxml_vs_go_elk_rdfxml_eqFalse_tTrue.rdfxml	worm	GA	IPI	bma	0.776462	0.776462	0	0.5	1		1	1
go_sr_rdfxml_eqFalse_tFalse.rdfxml_vs_go_elk_rdfxml_eqFalse_tTrue.rdfxml	worm	GA	IPI	gic	0.770649	0.770649	0	0.5	1		1	1
go_sr_rdfxml_eqFalse_tFalse.rdfxml_vs_go_elk_rdfxml_eqFalse_tTrue.rdfxml	yeast	BG	GENETIC	bma	0.659766	0.659766	0	0.5	1		1	1
go_sr_rdfxml_eqFalse_tFalse.rdfxml_vs_go_elk_rdfxml_eqFalse_tTrue.rdfxml	yeast	BG	GENETIC	gic	0.640181	0.640181	0	0.5	1		1	1
go_sr_rdfxml_eqFalse_tFalse.rdfxml_vs_go_elk_rdfxml_eqFalse_tTrue.rdfxml	yeast	BG	PHYSICAL	bma	0.725535	0.725535	0	0.5	1		1	1
go_sr_rdfxml_eqFalse_tFalse.rdfxml_vs_go_elk_rdfxml_eqFalse_tTrue.rdfxml	yeast	BG	PHYSICAL	gic	0.704722	0.704722	0	0.5	1		1	1
go_sr_rdfxml_eqFalse_tFalse.rdfxml_vs_go_elk_rdfxml_eqFalse_tTrue.rdfxml	yeast	GA	IGI	bma	0.945967	0.945967	0	0.5	1		1	1
go_sr_rdfxml_eqFalse_tFalse.rdfxml_vs_go_elk_rdfxml_eqFalse_tTrue.rdfxml	yeast	GA	IGI	gic	0.92981	0.92981	0	0.5	1		1	1
go_sr_rdfxml_eqFalse_tFalse.rdfxml_vs_go_elk_rdfxml_eqFalse_tTrue.rdfxml	yeast	GA	IPI	bma	0.966238	0.966238	0	0.5	1		1	1
go_sr_rdfxml_eqFalse_tFalse.rdfxml_vs_go_elk_rdfxml_eqFalse_tTrue.rdfxml	yeast	GA	IPI	gic	0.948406	0.948406	0	0.5	1		1	1
go_sr_rdfxml_eqFalse_property_tFalse.rdfxml_vs_go_elk_rdfxml_eqFalse_property_tTrue.rdfxml	fish	BG	GENETIC	bma	0.72644	0.72644	0	0.5	1		1	1
go_sr_rdfxml_eqFalse_property_tFalse.rdfxml_vs_go_elk_rdfxml_eqFalse_property_tTrue.rdfxml	fish	BG	GENETIC	gic	0.740112	0.740112	0	0.5	1		1	1
go_sr_rdfxml_eqFalse_property_tFalse.rdfxml_vs_go_elk_rdfxml_eqFalse_property_tTrue.rdfxml	fish	BG	PHYSICAL	bma	0.596655	0.596655	0	0.5	1		1	1
go_sr_rdfxml_eqFalse_property_tFalse.rdfxml_vs_go_elk_rdfxml_eqFalse_property_tTrue.rdfxml	fish	BG	PHYSICAL	gic	0.58601	0.58601	0	0.5	1		1	1
go_sr_rdfxml_eqFalse_property_tFalse.rdfxml_vs_go_elk_rdfxml_eqFalse_property_tTrue.rdfxml	fish	GA	IGI	bma	0.950141	0.950141	0	0.5	1		1	1
go_sr_rdfxml_eqFalse_property_tFalse.rdfxml_vs_go_elk_rdfxml_eqFalse_property_tTrue.rdfxml	fish	GA	IGI	gic	0.888629	0.888629	0	0.5	1		1	1
go_sr_rdfxml_eqFalse_property_tFalse.rdfxml_vs_go_elk_rdfxml_eqFalse_property_tTrue.rdfxml	fish	GA	IPI	bma	0.816661	0.816661	0	0.5	1		1	1
go_sr_rdfxml_eqFalse_property_tFalse.rdfxml_vs_go_elk_rdfxml_eqFalse_property_tTrue.rdfxml	fish	GA	IPI	gic	0.821807	0.821807	0	0.5	1		1	1
go_sr_rdfxml_eqFalse_property_tFalse.rdfxml_vs_go_elk_rdfxml_eqFalse_property_tTrue.rdfxml	fly	BG	GENETIC	bma	0.74753	0.74753	0	0.5	1		1	1
go_sr_rdfxml_eqFalse_property_tFalse.rdfxml_vs_go_elk_rdfxml_eqFalse_property_tTrue.rdfxml	fly	BG	GENETIC	gic	0.722941	0.722941	0	0.5	1		1	1
go_sr_rdfxml_eqFalse_property_tFalse.rdfxml_vs_go_elk_rdfxml_eqFalse_property_tTrue.rdfxml	fly	BG	PHYSICAL	bma	0.610379	0.610379	0	0.5	1		1	1
go_sr_rdfxml_eqFalse_property_tFalse.rdfxml_vs_go_elk_rdfxml_eqFalse_property_tTrue.rdfxml	fly	BG	PHYSICAL	gic	0.604819	0.604819	0	0.5	1		1	1
go_sr_rdfxml_eqFalse_property_tFalse.rdfxml_vs_go_elk_rdfxml_eqFalse_property_tTrue.rdfxml	fly	GA	IGI	bma	0.916767	0.916767	0	0.5	1		1	1
go_sr_rdfxml_eqFalse_property_tFalse.rdfxml_vs_go_elk_rdfxml_eqFalse_property_tTrue.rdfxml	fly	GA	IGI	gic	0.856153	0.856153	0	0.5	1		1	1
go_sr_rdfxml_eqFalse_property_tFalse.rdfxml_vs_go_elk_rdfxml_eqFalse_property_tTrue.rdfxml	fly	GA	IPI	bma	0.895813	0.895813	0	0.5	1		1	1
go_sr_rdfxml_eqFalse_property_tFalse.rdfxml_vs_go_elk_rdfxml_eqFalse_property_tTrue.rdfxml	fly	GA	IPI	gic	0.86936	0.86936	0	0.5	1		1	1
go_sr_rdfxml_eqFalse_property_tFalse.rdfxml_vs_go_elk_rdfxml_eqFalse_property_tTrue.rdfxml	mouse	BG	GENETIC	bma	0.747817	0.747817	0	0.5	1		1	1
go_sr_rdfxml_eqFalse_property_tFalse.rdfxml_vs_go_elk_rdfxml_eqFalse_property_tTrue.rdfxml	mouse	BG	GENETIC	gic	0.708817	0.708817	0	0.5	1		1	1
go_sr_rdfxml_eqFalse_property_tFalse.rdfxml_vs_go_elk_rdfxml_eqFalse_property_tTrue.rdfxml	mouse	BG	PHYSICAL	bma	0.708305	0.708305	0	0.5	1		1	1
go_sr_rdfxml_eqFalse_property_tFalse.rdfxml_vs_go_elk_rdfxml_eqFalse_property_tTrue.rdfxml	mouse	BG	PHYSICAL	gic	0.691837	0.691837	0	0.5	1		1	1
go_sr_rdfxml_eqFalse_property_tFalse.rdfxml_vs_go_elk_rdfxml_eqFalse_property_tTrue.rdfxml	mouse	GA	IGI	bma	0.928816	0.928816	0	0.5	1		1	1
go_sr_rdfxml_eqFalse_property_tFalse.rdfxml_vs_go_elk_rdfxml_eqFalse_property_tTrue.rdfxml	mouse	GA	IGI	gic	0.890742	0.890742	0	0.5	1		1	1
go_sr_rdfxml_eqFalse_property_tFalse.rdfxml_vs_go_elk_rdfxml_eqFalse_property_tTrue.rdfxml	mouse	GA	IPI	bma	0.903406	0.903406	0	0.5	1		1	1
go_sr_rdfxml_eqFalse_property_tFalse.rdfxml_vs_go_elk_rdfxml_eqFalse_property_tTrue.rdfxml	mouse	GA	IPI	gic	0.867425	0.867425	0	0.5	1		1	1
go_sr_rdfxml_eqFalse_property_tFalse.rdfxml_vs_go_elk_rdfxml_eqFalse_property_tTrue.rdfxml	worm	BG	GENETIC	bma	0.581833	0.581833	0	0.5	1		1	1
go_sr_rdfxml_eqFalse_property_tFalse.rdfxml_vs_go_elk_rdfxml_eqFalse_property_tTrue.rdfxml	worm	BG	GENETIC	gic	0.573721	0.573721	0	0.5	1		1	1
go_sr_rdfxml_eqFalse_property_tFalse.rdfxml_vs_go_elk_rdfxml_eqFalse_property_tTrue.rdfxml	worm	BG	PHYSICAL	bma	0.62828	0.62828	0	0.5	1		1	1
go_sr_rdfxml_eqFalse_property_tFalse.rdfxml_vs_go_elk_rdfxml_eqFalse_property_tTrue.rdfxml	worm	BG	PHYSICAL	gic	0.62296	0.62296	0	0.5	1		1	1
go_sr_rdfxml_eqFalse_property_tFalse.rdfxml_vs_go_elk_rdfxml_eqFalse_property_tTrue.rdfxml	worm	GA	IGI	bma	0.896667	0.896667	0	0.5	1		1	1
go_sr_rdfxml_eqFalse_property_tFalse.rdfxml_vs_go_elk_rdfxml_eqFalse_property_tTrue.rdfxml	worm	GA	IGI	gic	0.879832	0.879832	0	0.5	1		1	1
go_sr_rdfxml_eqFalse_property_tFalse.rdfxml_vs_go_elk_rdfxml_eqFalse_property_tTrue.rdfxml	worm	GA	IPI	bma	0.77941	0.77941	0	0.5	1		1	1
go_sr_rdfxml_eqFalse_property_tFalse.rdfxml_vs_go_elk_rdfxml_eqFalse_property_tTrue.rdfxml	worm	GA	IPI	gic	0.775304	0.775304	0	0.5	1		1	1
go_sr_rdfxml_eqFalse_property_tFalse.rdfxml_vs_go_elk_rdfxml_eqFalse_property_tTrue.rdfxml	yeast	BG	GENETIC	bma	0.664092	0.664092	0	0.5	1		1	1
go_sr_rdfxml_eqFalse_property_tFalse.rdfxml_vs_go_elk_rdfxml_eqFalse_property_tTrue.rdfxml	yeast	BG	GENETIC	gic	0.644179	0.644179	0	0.5	1		1	1
go_sr_rdfxml_eqFalse_property_tFalse.rdfxml_vs_go_elk_rdfxml_eqFalse_property_tTrue.rdfxml	yeast	BG	PHYSICAL	bma	0.722258	0.722258	0	0.5	1		1	1
go_sr_rdfxml_eqFalse_property_tFalse.rdfxml_vs_go_elk_rdfxml_eqFalse_property_tTrue.rdfxml	yeast	BG	PHYSICAL	gic	0.706494	0.706494	0	0.5	1		1	1
go_sr_rdfxml_eqFalse_property_tFalse.rdfxml_vs_go_elk_rdfxml_eqFalse_property_tTrue.rdfxml	yeast	GA	IGI	bma	0.948683	0.948683	0	0.5	1		1	1
go_sr_rdfxml_eqFalse_property_tFalse.rdfxml_vs_go_elk_rdfxml_eqFalse_property_tTrue.rdfxml	yeast	GA	IGI	gic	0.936219	0.936219	0	0.5	1		1	1
go_sr_rdfxml_eqFalse_property_tFalse.rdfxml_vs_go_elk_rdfxml_eqFalse_property_tTrue.rdfxml	yeast	GA	IPI	bma	0.966998	0.966998	0	0.5	1		1	1
go_sr_rdfxml_eqFalse_property_tFalse.rdfxml_vs_go_elk_rdfxml_eqFalse_property_tTrue.rdfxml	yeast	GA	IPI	gic	0.952441	0.952441	0	0.5	1		1	1

## Sheet: adjusted_goplus_SRvsELK
comparison	organism	database	geneType	algorithm	AUC_1	AUC_2	AUC difference	P1(one-tailed)	P2(two-tailed)		P1 adjusted	P2 adjusted
goplus_sr_rdfxml_eqFalse_property_tFalse.rdfxml_vs_goplus_elk_rdfxml_eqFalse_property_tFalse.rdfxml	fish	BG	GENETIC	bma	0.726685	0.758423	-0.031738	0.265264	0.530528		1	1
goplus_sr_rdfxml_eqFalse_property_tFalse.rdfxml_vs_goplus_elk_rdfxml_eqFalse_property_tFalse.rdfxml	fish	BG	GENETIC	gic	0.740356	0.751343	-0.010986	0.41387	0.827741		1	1
goplus_sr_rdfxml_eqFalse_property_tFalse.rdfxml_vs_goplus_elk_rdfxml_eqFalse_property_tFalse.rdfxml	fish	BG	PHYSICAL	bma	0.595898	0.607167	-0.011269	0.37002	0.74004		1	1
goplus_sr_rdfxml_eqFalse_property_tFalse.rdfxml_vs_goplus_elk_rdfxml_eqFalse_property_tFalse.rdfxml	fish	BG	PHYSICAL	gic	0.585965	0.586499	-0.000534	0.493697	0.987394		1	1
goplus_sr_rdfxml_eqFalse_property_tFalse.rdfxml_vs_goplus_elk_rdfxml_eqFalse_property_tFalse.rdfxml	fish	GA	IGI	bma	0.950185	0.94955	0.000635	0.472535	0.945069		1	1
goplus_sr_rdfxml_eqFalse_property_tFalse.rdfxml_vs_goplus_elk_rdfxml_eqFalse_property_tFalse.rdfxml	fish	GA	IGI	gic	0.888853	0.902572	-0.013719	0.140227	0.280454		1	1
goplus_sr_rdfxml_eqFalse_property_tFalse.rdfxml_vs_goplus_elk_rdfxml_eqFalse_property_tFalse.rdfxml	fish	GA	IPI	bma	0.816476	0.80139	0.015086	0.28699	0.57398		1	1
goplus_sr_rdfxml_eqFalse_property_tFalse.rdfxml_vs_goplus_elk_rdfxml_eqFalse_property_tFalse.rdfxml	fish	GA	IPI	gic	0.822377	0.806922	0.015455	0.280418	0.560836		1	1
goplus_sr_rdfxml_eqFalse_property_tFalse.rdfxml_vs_goplus_elk_rdfxml_eqFalse_property_tFalse.rdfxml	fly	BG	GENETIC	bma	0.747895	0.751792	-0.003897	0.228862	0.457724		1	1
goplus_sr_rdfxml_eqFalse_property_tFalse.rdfxml_vs_goplus_elk_rdfxml_eqFalse_property_tFalse.rdfxml	fly	BG	GENETIC	gic	0.723166	0.734994	-0.011828	0.0134076	0.0268152		1	1
goplus_sr_rdfxml_eqFalse_property_tFalse.rdfxml_vs_goplus_elk_rdfxml_eqFalse_property_tFalse.rdfxml	fly	BG	PHYSICAL	bma	0.610923	0.610282	0.000641	0.394696	0.789392		1	1
goplus_sr_rdfxml_eqFalse_property_tFalse.rdfxml_vs_goplus_elk_rdfxml_eqFalse_property_tFalse.rdfxml	fly	BG	PHYSICAL	gic	0.605215	0.606684	-0.001469	0.270302	0.540604		1	1
goplus_sr_rdfxml_eqFalse_property_tFalse.rdfxml_vs_goplus_elk_rdfxml_eqFalse_property_tFalse.rdfxml	fly	GA	IGI	bma	0.916671	0.912129	0.004541	0.231962	0.463925		1	1
goplus_sr_rdfxml_eqFalse_property_tFalse.rdfxml_vs_goplus_elk_rdfxml_eqFalse_property_tFalse.rdfxml	fly	GA	IGI	gic	0.856076	0.876843	-0.020766	0.00258844	0.00517688		0.621226	1
goplus_sr_rdfxml_eqFalse_property_tFalse.rdfxml_vs_goplus_elk_rdfxml_eqFalse_property_tFalse.rdfxml	fly	GA	IPI	bma	0.89599	0.897371	-0.001381	0.421053	0.842106		1	1
goplus_sr_rdfxml_eqFalse_property_tFalse.rdfxml_vs_goplus_elk_rdfxml_eqFalse_property_tFalse.rdfxml	fly	GA	IPI	gic	0.870004	0.881456	-0.011452	0.0625147	0.125029		1	1
goplus_sr_rdfxml_eqFalse_property_tFalse.rdfxml_vs_goplus_elk_rdfxml_eqFalse_property_tFalse.rdfxml	mouse	BG	GENETIC	bma	0.748292	0.753163	-0.004871	0.42207	0.844141		1	1
goplus_sr_rdfxml_eqFalse_property_tFalse.rdfxml_vs_goplus_elk_rdfxml_eqFalse_property_tFalse.rdfxml	mouse	BG	GENETIC	gic	0.70907	0.722896	-0.013827	0.293634	0.587267		1	1
goplus_sr_rdfxml_eqFalse_property_tFalse.rdfxml_vs_goplus_elk_rdfxml_eqFalse_property_tFalse.rdfxml	mouse	BG	PHYSICAL	bma	0.708549	0.705801	0.002749	0.172968	0.345937		1	1
goplus_sr_rdfxml_eqFalse_property_tFalse.rdfxml_vs_goplus_elk_rdfxml_eqFalse_property_tFalse.rdfxml	mouse	BG	PHYSICAL	gic	0.692064	0.698356	-0.006291	0.0160406	0.0320812		1	1
goplus_sr_rdfxml_eqFalse_property_tFalse.rdfxml_vs_goplus_elk_rdfxml_eqFalse_property_tFalse.rdfxml	mouse	GA	IGI	bma	0.928903	0.929425	-0.000522	0.441842	0.883685		1	1
goplus_sr_rdfxml_eqFalse_property_tFalse.rdfxml_vs_goplus_elk_rdfxml_eqFalse_property_tFalse.rdfxml	mouse	GA	IGI	gic	0.890845	0.907695	-0.016849	2.43338e-05	4.86676e-05		0.00584011	0.0116802
goplus_sr_rdfxml_eqFalse_property_tFalse.rdfxml_vs_goplus_elk_rdfxml_eqFalse_property_tFalse.rdfxml	mouse	GA	IPI	bma	0.90326	0.909987	-0.006726	0.443461	0.886922		1	1
goplus_sr_rdfxml_eqFalse_property_tFalse.rdfxml_vs_goplus_elk_rdfxml_eqFalse_property_tFalse.rdfxml	mouse	GA	IPI	gic	0.867117	0.879686	-0.012569	0.407143	0.814286		1	1
goplus_sr_rdfxml_eqFalse_property_tFalse.rdfxml_vs_goplus_elk_rdfxml_eqFalse_property_tFalse.rdfxml	worm	BG	GENETIC	bma	0.581605	0.568229	0.013375	0.0714467	0.142893		1	1
goplus_sr_rdfxml_eqFalse_property_tFalse.rdfxml_vs_goplus_elk_rdfxml_eqFalse_property_tFalse.rdfxml	worm	BG	GENETIC	gic	0.573829	0.574372	-0.000543	0.476277	0.952554		1	1
goplus_sr_rdfxml_eqFalse_property_tFalse.rdfxml_vs_goplus_elk_rdfxml_eqFalse_property_tFalse.rdfxml	worm	BG	PHYSICAL	bma	0.628313	0.61542	0.012892	0.019509	0.039018		1	1
goplus_sr_rdfxml_eqFalse_property_tFalse.rdfxml_vs_goplus_elk_rdfxml_eqFalse_property_tFalse.rdfxml	worm	BG	PHYSICAL	gic	0.623187	0.620405	0.002782	0.328051	0.656103		1	1
goplus_sr_rdfxml_eqFalse_property_tFalse.rdfxml_vs_goplus_elk_rdfxml_eqFalse_property_tFalse.rdfxml	worm	GA	IGI	bma	0.896238	0.885278	0.01096	0.0934007	0.186801		1	1
goplus_sr_rdfxml_eqFalse_property_tFalse.rdfxml_vs_goplus_elk_rdfxml_eqFalse_property_tFalse.rdfxml	worm	GA	IGI	gic	0.880172	0.89154	-0.011367	0.0892963	0.178593		1	1
goplus_sr_rdfxml_eqFalse_property_tFalse.rdfxml_vs_goplus_elk_rdfxml_eqFalse_property_tFalse.rdfxml	worm	GA	IPI	bma	0.779042	0.762261	0.016781	0.0245399	0.0490798		1	1
goplus_sr_rdfxml_eqFalse_property_tFalse.rdfxml_vs_goplus_elk_rdfxml_eqFalse_property_tFalse.rdfxml	worm	GA	IPI	gic	0.775764	0.768844	0.006919	0.208166	0.416333		1	1
goplus_sr_rdfxml_eqFalse_property_tFalse.rdfxml_vs_goplus_elk_rdfxml_eqFalse_property_tFalse.rdfxml	yeast	BG	GENETIC	bma	0.665417	0.671059	-0.005642	7.72044e-09	1.54409e-08		1.85291e-06	3.70581e-06
goplus_sr_rdfxml_eqFalse_property_tFalse.rdfxml_vs_goplus_elk_rdfxml_eqFalse_property_tFalse.rdfxml	yeast	BG	GENETIC	gic	0.644938	0.65667	-0.011732	6.7347e-26	1.34694e-25		1.61633e-23	3.23266e-23
goplus_sr_rdfxml_eqFalse_property_tFalse.rdfxml_vs_goplus_elk_rdfxml_eqFalse_property_tFalse.rdfxml	yeast	BG	PHYSICAL	bma	0.723545	0.723612	-6.7e-05	0.480261	0.960521		1	1
goplus_sr_rdfxml_eqFalse_property_tFalse.rdfxml_vs_goplus_elk_rdfxml_eqFalse_property_tFalse.rdfxml	yeast	BG	PHYSICAL	gic	0.707231	0.715595	-0.008363	6.80167e-10	1.36033e-09		1.6324e-07	3.2648e-07
goplus_sr_rdfxml_eqFalse_property_tFalse.rdfxml_vs_goplus_elk_rdfxml_eqFalse_property_tFalse.rdfxml	yeast	GA	IGI	bma	0.948667	0.951116	-0.002449	0.288115	0.57623		1	1
goplus_sr_rdfxml_eqFalse_property_tFalse.rdfxml_vs_goplus_elk_rdfxml_eqFalse_property_tFalse.rdfxml	yeast	GA	IGI	gic	0.9356	0.942776	-0.007175	0.066846	0.133692		1	1
goplus_sr_rdfxml_eqFalse_property_tFalse.rdfxml_vs_goplus_elk_rdfxml_eqFalse_property_tFalse.rdfxml	yeast	GA	IPI	bma	0.966678	0.970403	-0.003725	0.221719	0.443439		1	1
goplus_sr_rdfxml_eqFalse_property_tFalse.rdfxml_vs_goplus_elk_rdfxml_eqFalse_property_tFalse.rdfxml	yeast	GA	IPI	gic	0.952114	0.962012	-0.009897	0.0392548	0.0785097		1	1
goplus_sr_rdfxml_eqFalse_tFalse.rdfxml_vs_goplus_elk_rdfxml_eqFalse_tFalse.rdfxml	fish	BG	GENETIC	bma	0.752563	0.772339	-0.019775	0.345168	0.690335		1	1
goplus_sr_rdfxml_eqFalse_tFalse.rdfxml_vs_goplus_elk_rdfxml_eqFalse_tFalse.rdfxml	fish	BG	GENETIC	gic	0.757446	0.759155	-0.001709	0.486319	0.972638		1	1
goplus_sr_rdfxml_eqFalse_tFalse.rdfxml_vs_goplus_elk_rdfxml_eqFalse_tFalse.rdfxml	fish	BG	PHYSICAL	bma	0.620217	0.611844	0.008374	0.402686	0.805373		1	1
goplus_sr_rdfxml_eqFalse_tFalse.rdfxml_vs_goplus_elk_rdfxml_eqFalse_tFalse.rdfxml	fish	BG	PHYSICAL	gic	0.589038	0.588103	0.000935	0.488991	0.977981		1	1
goplus_sr_rdfxml_eqFalse_tFalse.rdfxml_vs_goplus_elk_rdfxml_eqFalse_tFalse.rdfxml	fish	GA	IGI	bma	0.950065	0.952555	-0.002491	0.392081	0.784161		1	1
goplus_sr_rdfxml_eqFalse_tFalse.rdfxml_vs_goplus_elk_rdfxml_eqFalse_tFalse.rdfxml	fish	GA	IGI	gic	0.882203	0.89883	-0.016627	0.0998335	0.199667		1	1
goplus_sr_rdfxml_eqFalse_tFalse.rdfxml_vs_goplus_elk_rdfxml_eqFalse_tFalse.rdfxml	fish	GA	IPI	bma	0.819804	0.809696	0.010108	0.351824	0.703648		1	1
goplus_sr_rdfxml_eqFalse_tFalse.rdfxml_vs_goplus_elk_rdfxml_eqFalse_tFalse.rdfxml	fish	GA	IPI	gic	0.818417	0.802376	0.016041	0.274486	0.548973		1	1
goplus_sr_rdfxml_eqFalse_tFalse.rdfxml_vs_goplus_elk_rdfxml_eqFalse_tFalse.rdfxml	fly	BG	GENETIC	bma	0.747139	0.749865	-0.002726	0.30195	0.6039		1	1
goplus_sr_rdfxml_eqFalse_tFalse.rdfxml_vs_goplus_elk_rdfxml_eqFalse_tFalse.rdfxml	fly	BG	GENETIC	gic	0.710444	0.720323	-0.009879	0.033528	0.067056		1	1
goplus_sr_rdfxml_eqFalse_tFalse.rdfxml_vs_goplus_elk_rdfxml_eqFalse_tFalse.rdfxml	fly	BG	PHYSICAL	bma	0.611341	0.610332	0.001008	0.337279	0.674558		1	1
goplus_sr_rdfxml_eqFalse_tFalse.rdfxml_vs_goplus_elk_rdfxml_eqFalse_tFalse.rdfxml	fly	BG	PHYSICAL	gic	0.602321	0.60444	-0.002119	0.188699	0.377399		1	1
goplus_sr_rdfxml_eqFalse_tFalse.rdfxml_vs_goplus_elk_rdfxml_eqFalse_tFalse.rdfxml	fly	GA	IGI	bma	0.917291	0.911743	0.005548	0.185287	0.370574		1	1
goplus_sr_rdfxml_eqFalse_tFalse.rdfxml_vs_goplus_elk_rdfxml_eqFalse_tFalse.rdfxml	fly	GA	IGI	gic	0.856438	0.873017	-0.016579	0.0131891	0.0263782		1	1
goplus_sr_rdfxml_eqFalse_tFalse.rdfxml_vs_goplus_elk_rdfxml_eqFalse_tFalse.rdfxml	fly	GA	IPI	bma	0.894338	0.893688	0.00065	0.463071	0.926142		1	1
goplus_sr_rdfxml_eqFalse_tFalse.rdfxml_vs_goplus_elk_rdfxml_eqFalse_tFalse.rdfxml	fly	GA	IPI	gic	0.869878	0.874824	-0.004946	0.256073	0.512146		1	1
goplus_sr_rdfxml_eqFalse_tFalse.rdfxml_vs_goplus_elk_rdfxml_eqFalse_tFalse.rdfxml	mouse	BG	GENETIC	bma	0.745248	0.748099	-0.002851	0.454342	0.908683		1	1
goplus_sr_rdfxml_eqFalse_tFalse.rdfxml_vs_goplus_elk_rdfxml_eqFalse_tFalse.rdfxml	mouse	BG	GENETIC	gic	0.703842	0.718396	-0.014554	0.284474	0.568949		1	1
goplus_sr_rdfxml_eqFalse_tFalse.rdfxml_vs_goplus_elk_rdfxml_eqFalse_tFalse.rdfxml	mouse	BG	PHYSICAL	bma	0.711912	0.708137	0.003775	0.0973671	0.194734		1	1
goplus_sr_rdfxml_eqFalse_tFalse.rdfxml_vs_goplus_elk_rdfxml_eqFalse_tFalse.rdfxml	mouse	BG	PHYSICAL	gic	0.688802	0.696386	-0.007584	0.00493134	0.00986268		1	1
goplus_sr_rdfxml_eqFalse_tFalse.rdfxml_vs_goplus_elk_rdfxml_eqFalse_tFalse.rdfxml	mouse	GA	IGI	bma	0.928049	0.928909	-0.00086	0.405126	0.810253		1	1
goplus_sr_rdfxml_eqFalse_tFalse.rdfxml_vs_goplus_elk_rdfxml_eqFalse_tFalse.rdfxml	mouse	GA	IGI	gic	0.886428	0.904632	-0.018204	7.71948e-06	1.5439e-05		0.00185268	0.00370535
goplus_sr_rdfxml_eqFalse_tFalse.rdfxml_vs_goplus_elk_rdfxml_eqFalse_tFalse.rdfxml	mouse	GA	IPI	bma	0.869669	0.879477	-0.009808	0.427007	0.854014		1	1
goplus_sr_rdfxml_eqFalse_tFalse.rdfxml_vs_goplus_elk_rdfxml_eqFalse_tFalse.rdfxml	mouse	GA	IPI	gic	0.844658	0.849565	-0.004907	0.465972	0.931944		1	1
goplus_sr_rdfxml_eqFalse_tFalse.rdfxml_vs_goplus_elk_rdfxml_eqFalse_tFalse.rdfxml	worm	BG	GENETIC	bma	0.583106	0.570015	0.013091	0.0758574	0.151715		1	1
goplus_sr_rdfxml_eqFalse_tFalse.rdfxml_vs_goplus_elk_rdfxml_eqFalse_tFalse.rdfxml	worm	BG	GENETIC	gic	0.569895	0.572194	-0.002299	0.400482	0.800964		1	1
goplus_sr_rdfxml_eqFalse_tFalse.rdfxml_vs_goplus_elk_rdfxml_eqFalse_tFalse.rdfxml	worm	BG	PHYSICAL	bma	0.628701	0.619701	0.009	0.0748205	0.149641		1	1
goplus_sr_rdfxml_eqFalse_tFalse.rdfxml_vs_goplus_elk_rdfxml_eqFalse_tFalse.rdfxml	worm	BG	PHYSICAL	gic	0.623047	0.62071	0.002337	0.354165	0.70833		1	1
goplus_sr_rdfxml_eqFalse_tFalse.rdfxml_vs_goplus_elk_rdfxml_eqFalse_tFalse.rdfxml	worm	GA	IGI	bma	0.896761	0.890472	0.006289	0.221957	0.443915		1	1
goplus_sr_rdfxml_eqFalse_tFalse.rdfxml_vs_goplus_elk_rdfxml_eqFalse_tFalse.rdfxml	worm	GA	IGI	gic	0.87333	0.885332	-0.012002	0.082401	0.164802		1	1
goplus_sr_rdfxml_eqFalse_tFalse.rdfxml_vs_goplus_elk_rdfxml_eqFalse_tFalse.rdfxml	worm	GA	IPI	bma	0.776253	0.762397	0.013856	0.0523802	0.10476		1	1
goplus_sr_rdfxml_eqFalse_tFalse.rdfxml_vs_goplus_elk_rdfxml_eqFalse_tFalse.rdfxml	worm	GA	IPI	gic	0.770873	0.763594	0.007279	0.197635	0.39527		1	1
goplus_sr_rdfxml_eqFalse_tFalse.rdfxml_vs_goplus_elk_rdfxml_eqFalse_tFalse.rdfxml	yeast	BG	GENETIC	bma	0.661097	0.666252	-0.005155	1.15665e-07	2.3133e-07		2.77596e-05	5.55192e-05
goplus_sr_rdfxml_eqFalse_tFalse.rdfxml_vs_goplus_elk_rdfxml_eqFalse_tFalse.rdfxml	yeast	BG	GENETIC	gic	0.640857	0.651407	-0.010549	1.466e-22	2.93201e-22		3.51841e-20	7.03682e-20
goplus_sr_rdfxml_eqFalse_tFalse.rdfxml_vs_goplus_elk_rdfxml_eqFalse_tFalse.rdfxml	yeast	BG	PHYSICAL	bma	0.726747	0.726793	-4.6e-05	0.486439	0.972877		1	1
goplus_sr_rdfxml_eqFalse_tFalse.rdfxml_vs_goplus_elk_rdfxml_eqFalse_tFalse.rdfxml	yeast	BG	PHYSICAL	gic	0.705775	0.714597	-0.008822	9.39557e-11	1.87911e-10		2.25494e-08	4.50987e-08
goplus_sr_rdfxml_eqFalse_tFalse.rdfxml_vs_goplus_elk_rdfxml_eqFalse_tFalse.rdfxml	yeast	GA	IGI	bma	0.945882	0.948159	-0.002277	0.306183	0.612365		1	1
goplus_sr_rdfxml_eqFalse_tFalse.rdfxml_vs_goplus_elk_rdfxml_eqFalse_tFalse.rdfxml	yeast	GA	IGI	gic	0.929406	0.937903	-0.008498	0.0438089	0.0876178		1	1
goplus_sr_rdfxml_eqFalse_tFalse.rdfxml_vs_goplus_elk_rdfxml_eqFalse_tFalse.rdfxml	yeast	GA	IPI	bma	0.965997	0.969086	-0.003089	0.265592	0.531184		1	1
goplus_sr_rdfxml_eqFalse_tFalse.rdfxml_vs_goplus_elk_rdfxml_eqFalse_tFalse.rdfxml	yeast	GA	IPI	gic	0.948026	0.958202	-0.010175	0.0412466	0.0824932		1	1
goplus_sr_rdfxml_eqFalse_properties_tFalse.rdfxml_vs_goplus_elk_rdfxml_eqFalse_properties_tTrue.rdfxml	fish	BG	GENETIC	bma	0.744507	0.779419	-0.034912	0.240872	0.481744		1	1
goplus_sr_rdfxml_eqFalse_properties_tFalse.rdfxml_vs_goplus_elk_rdfxml_eqFalse_properties_tTrue.rdfxml	fish	BG	GENETIC	gic	0.762817	0.770874	-0.008057	0.435259	0.870519		1	1
goplus_sr_rdfxml_eqFalse_properties_tFalse.rdfxml_vs_goplus_elk_rdfxml_eqFalse_properties_tTrue.rdfxml	fish	BG	PHYSICAL	bma	0.604672	0.60583	-0.001158	0.486399	0.972798		1	1
goplus_sr_rdfxml_eqFalse_properties_tFalse.rdfxml_vs_goplus_elk_rdfxml_eqFalse_properties_tTrue.rdfxml	fish	BG	PHYSICAL	gic	0.582892	0.580575	0.002316	0.472734	0.945467		1	1
goplus_sr_rdfxml_eqFalse_properties_tFalse.rdfxml_vs_goplus_elk_rdfxml_eqFalse_properties_tTrue.rdfxml	fish	GA	IGI	bma	0.955322	0.954568	0.000754	0.465773	0.931546		1	1
goplus_sr_rdfxml_eqFalse_properties_tFalse.rdfxml_vs_goplus_elk_rdfxml_eqFalse_properties_tTrue.rdfxml	fish	GA	IGI	gic	0.889869	0.902153	-0.012285	0.166647	0.333294		1	1
goplus_sr_rdfxml_eqFalse_properties_tFalse.rdfxml_vs_goplus_elk_rdfxml_eqFalse_properties_tTrue.rdfxml	fish	GA	IPI	bma	0.831268	0.819912	0.011357	0.331418	0.662836		1	1
goplus_sr_rdfxml_eqFalse_properties_tFalse.rdfxml_vs_goplus_elk_rdfxml_eqFalse_properties_tTrue.rdfxml	fish	GA	IPI	gic	0.823687	0.814257	0.00943	0.360321	0.720642		1	1
goplus_sr_rdfxml_eqFalse_properties_tFalse.rdfxml_vs_goplus_elk_rdfxml_eqFalse_properties_tTrue.rdfxml	fly	BG	GENETIC	bma	0.754408	0.755913	-0.001505	0.386597	0.773193		1	1
goplus_sr_rdfxml_eqFalse_properties_tFalse.rdfxml_vs_goplus_elk_rdfxml_eqFalse_properties_tTrue.rdfxml	fly	BG	GENETIC	gic	0.72661	0.737558	-0.010948	0.0199831	0.0399663		1	1
goplus_sr_rdfxml_eqFalse_properties_tFalse.rdfxml_vs_goplus_elk_rdfxml_eqFalse_properties_tTrue.rdfxml	fly	BG	PHYSICAL	bma	0.613107	0.612493	0.000614	0.39913	0.79826		1	1
goplus_sr_rdfxml_eqFalse_properties_tFalse.rdfxml_vs_goplus_elk_rdfxml_eqFalse_properties_tTrue.rdfxml	fly	BG	PHYSICAL	gic	0.605342	0.607405	-0.002062	0.19517	0.390341		1	1
goplus_sr_rdfxml_eqFalse_properties_tFalse.rdfxml_vs_goplus_elk_rdfxml_eqFalse_properties_tTrue.rdfxml	fly	GA	IGI	bma	0.930976	0.92738	0.003597	0.264347	0.528695		1	1
goplus_sr_rdfxml_eqFalse_properties_tFalse.rdfxml_vs_goplus_elk_rdfxml_eqFalse_properties_tTrue.rdfxml	fly	GA	IGI	gic	0.864393	0.883444	-0.019051	0.00436809	0.00873619		1	1
goplus_sr_rdfxml_eqFalse_properties_tFalse.rdfxml_vs_goplus_elk_rdfxml_eqFalse_properties_tTrue.rdfxml	fly	GA	IPI	bma	0.907264	0.906415	0.000849	0.449114	0.898228		1	1
goplus_sr_rdfxml_eqFalse_properties_tFalse.rdfxml_vs_goplus_elk_rdfxml_eqFalse_properties_tTrue.rdfxml	fly	GA	IPI	gic	0.877151	0.889738	-0.012587	0.0418688	0.0837376		1	1
goplus_sr_rdfxml_eqFalse_properties_tFalse.rdfxml_vs_goplus_elk_rdfxml_eqFalse_properties_tTrue.rdfxml	mouse	BG	GENETIC	bma	0.743451	0.752584	-0.009134	0.356511	0.713022		1	1
goplus_sr_rdfxml_eqFalse_properties_tFalse.rdfxml_vs_goplus_elk_rdfxml_eqFalse_properties_tTrue.rdfxml	mouse	BG	GENETIC	gic	0.697842	0.713733	-0.015891	0.267629	0.535258		1	1
goplus_sr_rdfxml_eqFalse_properties_tFalse.rdfxml_vs_goplus_elk_rdfxml_eqFalse_properties_tTrue.rdfxml	mouse	BG	PHYSICAL	bma	0.712441	0.708727	0.003714	0.100925	0.201849		1	1
goplus_sr_rdfxml_eqFalse_properties_tFalse.rdfxml_vs_goplus_elk_rdfxml_eqFalse_properties_tTrue.rdfxml	mouse	BG	PHYSICAL	gic	0.687931	0.694598	-0.006667	0.0116952	0.0233903		1	1
goplus_sr_rdfxml_eqFalse_properties_tFalse.rdfxml_vs_goplus_elk_rdfxml_eqFalse_properties_tTrue.rdfxml	mouse	GA	IGI	bma	0.936176	0.9359	0.000276	0.467801	0.935601		1	1
goplus_sr_rdfxml_eqFalse_properties_tFalse.rdfxml_vs_goplus_elk_rdfxml_eqFalse_properties_tTrue.rdfxml	mouse	GA	IGI	gic	0.88979	0.907668	-0.017879	8.54184e-06	1.70837e-05		0.00205004	0.00410008
goplus_sr_rdfxml_eqFalse_properties_tFalse.rdfxml_vs_goplus_elk_rdfxml_eqFalse_properties_tTrue.rdfxml	mouse	GA	IPI	bma	0.921963	0.923225	-0.001262	0.488472	0.976945		1	1
goplus_sr_rdfxml_eqFalse_properties_tFalse.rdfxml_vs_goplus_elk_rdfxml_eqFalse_properties_tTrue.rdfxml	mouse	GA	IPI	gic	0.86989	0.878779	-0.008889	0.433842	0.867685		1	1
goplus_sr_rdfxml_eqFalse_properties_tFalse.rdfxml_vs_goplus_elk_rdfxml_eqFalse_properties_tTrue.rdfxml	worm	BG	GENETIC	bma	0.589081	0.572123	0.016958	0.0317697	0.0635393		1	1
goplus_sr_rdfxml_eqFalse_properties_tFalse.rdfxml_vs_goplus_elk_rdfxml_eqFalse_properties_tTrue.rdfxml	worm	BG	GENETIC	gic	0.574243	0.577019	-0.002776	0.380564	0.761128		1	1
goplus_sr_rdfxml_eqFalse_properties_tFalse.rdfxml_vs_goplus_elk_rdfxml_eqFalse_properties_tTrue.rdfxml	worm	BG	PHYSICAL	bma	0.629629	0.616054	0.013575	0.0148752	0.0297504		1	1
goplus_sr_rdfxml_eqFalse_properties_tFalse.rdfxml_vs_goplus_elk_rdfxml_eqFalse_properties_tTrue.rdfxml	worm	BG	PHYSICAL	gic	0.623855	0.620634	0.003221	0.303067	0.606134		1	1
goplus_sr_rdfxml_eqFalse_properties_tFalse.rdfxml_vs_goplus_elk_rdfxml_eqFalse_properties_tTrue.rdfxml	worm	GA	IGI	bma	0.908432	0.897643	0.010788	0.0861421	0.172284		1	1
goplus_sr_rdfxml_eqFalse_properties_tFalse.rdfxml_vs_goplus_elk_rdfxml_eqFalse_properties_tTrue.rdfxml	worm	GA	IGI	gic	0.893164	0.902307	-0.009143	0.128943	0.257887		1	1
goplus_sr_rdfxml_eqFalse_properties_tFalse.rdfxml_vs_goplus_elk_rdfxml_eqFalse_properties_tTrue.rdfxml	worm	GA	IPI	bma	0.784324	0.767433	0.016891	0.0231144	0.0462289		1	1
goplus_sr_rdfxml_eqFalse_properties_tFalse.rdfxml_vs_goplus_elk_rdfxml_eqFalse_properties_tTrue.rdfxml	worm	GA	IPI	gic	0.77902	0.771882	0.007138	0.199978	0.399956		1	1
goplus_sr_rdfxml_eqFalse_properties_tFalse.rdfxml_vs_goplus_elk_rdfxml_eqFalse_properties_tTrue.rdfxml	yeast	BG	GENETIC	bma	0.671388	0.676574	-0.005186	8.94528e-08	1.78906e-07		2.14687e-05	4.29374e-05
goplus_sr_rdfxml_eqFalse_properties_tFalse.rdfxml_vs_goplus_elk_rdfxml_eqFalse_properties_tTrue.rdfxml	yeast	BG	GENETIC	gic	0.647853	0.659234	-0.011381	6.0094e-25	1.20188e-24		1.44225e-22	2.88451e-22
goplus_sr_rdfxml_eqFalse_properties_tFalse.rdfxml_vs_goplus_elk_rdfxml_eqFalse_properties_tTrue.rdfxml	yeast	BG	PHYSICAL	bma	0.725917	0.72549	0.000426	0.37676	0.753521		1	1
goplus_sr_rdfxml_eqFalse_properties_tFalse.rdfxml_vs_goplus_elk_rdfxml_eqFalse_properties_tTrue.rdfxml	yeast	BG	PHYSICAL	gic	0.709444	0.717555	-0.00811	1.91459e-09	3.82917e-09		4.595e-07	9.19001e-07
goplus_sr_rdfxml_eqFalse_properties_tFalse.rdfxml_vs_goplus_elk_rdfxml_eqFalse_properties_tTrue.rdfxml	yeast	GA	IGI	bma	0.959819	0.960364	-0.000545	0.445002	0.890004		1	1
goplus_sr_rdfxml_eqFalse_properties_tFalse.rdfxml_vs_goplus_elk_rdfxml_eqFalse_properties_tTrue.rdfxml	yeast	GA	IGI	gic	0.940382	0.948385	-0.008002	0.0407805	0.081561		1	1
goplus_sr_rdfxml_eqFalse_properties_tFalse.rdfxml_vs_goplus_elk_rdfxml_eqFalse_properties_tTrue.rdfxml	yeast	GA	IPI	bma	0.970378	0.97334	-0.002962	0.260242	0.520484		1	1
goplus_sr_rdfxml_eqFalse_properties_tFalse.rdfxml_vs_goplus_elk_rdfxml_eqFalse_properties_tTrue.rdfxml	yeast	GA	IPI	gic	0.949741	0.960694	-0.010953	0.0280989	0.0561979		1	1
goplus_sr_rdfxml_eqFalse_tFalse.rdfxml_vs_goplus_elk_rdfxml_eqFalse_tTrue.rdfxml	fish	BG	GENETIC	bma	0.752563	0.772339	-0.019775	0.345168	0.690335		1	1
goplus_sr_rdfxml_eqFalse_tFalse.rdfxml_vs_goplus_elk_rdfxml_eqFalse_tTrue.rdfxml	fish	BG	GENETIC	gic	0.757446	0.759155	-0.001709	0.486319	0.972638		1	1
goplus_sr_rdfxml_eqFalse_tFalse.rdfxml_vs_goplus_elk_rdfxml_eqFalse_tTrue.rdfxml	fish	BG	PHYSICAL	bma	0.620217	0.611844	0.008374	0.402686	0.805373		1	1
goplus_sr_rdfxml_eqFalse_tFalse.rdfxml_vs_goplus_elk_rdfxml_eqFalse_tTrue.rdfxml	fish	BG	PHYSICAL	gic	0.589038	0.588103	0.000935	0.488991	0.977981		1	1
goplus_sr_rdfxml_eqFalse_tFalse.rdfxml_vs_goplus_elk_rdfxml_eqFalse_tTrue.rdfxml	fish	GA	IGI	bma	0.950065	0.952555	-0.002491	0.392081	0.784161		1	1
goplus_sr_rdfxml_eqFalse_tFalse.rdfxml_vs_goplus_elk_rdfxml_eqFalse_tTrue.rdfxml	fish	GA	IGI	gic	0.882203	0.89883	-0.016627	0.0998335	0.199667		1	1
goplus_sr_rdfxml_eqFalse_tFalse.rdfxml_vs_goplus_elk_rdfxml_eqFalse_tTrue.rdfxml	fish	GA	IPI	bma	0.819804	0.809696	0.010108	0.351824	0.703648		1	1
goplus_sr_rdfxml_eqFalse_tFalse.rdfxml_vs_goplus_elk_rdfxml_eqFalse_tTrue.rdfxml	fish	GA	IPI	gic	0.818417	0.802376	0.016041	0.274486	0.548973		1	1
goplus_sr_rdfxml_eqFalse_tFalse.rdfxml_vs_goplus_elk_rdfxml_eqFalse_tTrue.rdfxml	fly	BG	GENETIC	bma	0.747139	0.749865	-0.002726	0.30195	0.6039		1	1
goplus_sr_rdfxml_eqFalse_tFalse.rdfxml_vs_goplus_elk_rdfxml_eqFalse_tTrue.rdfxml	fly	BG	GENETIC	gic	0.710444	0.720323	-0.009879	0.033528	0.067056		1	1
goplus_sr_rdfxml_eqFalse_tFalse.rdfxml_vs_goplus_elk_rdfxml_eqFalse_tTrue.rdfxml	fly	BG	PHYSICAL	bma	0.611341	0.610332	0.001008	0.337279	0.674558		1	1
goplus_sr_rdfxml_eqFalse_tFalse.rdfxml_vs_goplus_elk_rdfxml_eqFalse_tTrue.rdfxml	fly	BG	PHYSICAL	gic	0.602321	0.60444	-0.002119	0.188699	0.377399		1	1
goplus_sr_rdfxml_eqFalse_tFalse.rdfxml_vs_goplus_elk_rdfxml_eqFalse_tTrue.rdfxml	fly	GA	IGI	bma	0.917291	0.911743	0.005548	0.185287	0.370574		1	1
goplus_sr_rdfxml_eqFalse_tFalse.rdfxml_vs_goplus_elk_rdfxml_eqFalse_tTrue.rdfxml	fly	GA	IGI	gic	0.856438	0.873017	-0.016579	0.0131891	0.0263782		1	1
goplus_sr_rdfxml_eqFalse_tFalse.rdfxml_vs_goplus_elk_rdfxml_eqFalse_tTrue.rdfxml	fly	GA	IPI	bma	0.894338	0.893688	0.00065	0.463071	0.926142		1	1
goplus_sr_rdfxml_eqFalse_tFalse.rdfxml_vs_goplus_elk_rdfxml_eqFalse_tTrue.rdfxml	fly	GA	IPI	gic	0.869878	0.874824	-0.004946	0.256073	0.512146		1	1
goplus_sr_rdfxml_eqFalse_tFalse.rdfxml_vs_goplus_elk_rdfxml_eqFalse_tTrue.rdfxml	mouse	BG	GENETIC	bma	0.745248	0.748099	-0.002851	0.454342	0.908683		1	1
goplus_sr_rdfxml_eqFalse_tFalse.rdfxml_vs_goplus_elk_rdfxml_eqFalse_tTrue.rdfxml	mouse	BG	GENETIC	gic	0.703842	0.718396	-0.014554	0.284474	0.568949		1	1
goplus_sr_rdfxml_eqFalse_tFalse.rdfxml_vs_goplus_elk_rdfxml_eqFalse_tTrue.rdfxml	mouse	BG	PHYSICAL	bma	0.711912	0.708137	0.003775	0.0973671	0.194734		1	1
goplus_sr_rdfxml_eqFalse_tFalse.rdfxml_vs_goplus_elk_rdfxml_eqFalse_tTrue.rdfxml	mouse	BG	PHYSICAL	gic	0.688802	0.696386	-0.007584	0.00493134	0.00986268		1	1
goplus_sr_rdfxml_eqFalse_tFalse.rdfxml_vs_goplus_elk_rdfxml_eqFalse_tTrue.rdfxml	mouse	GA	IGI	bma	0.928049	0.928909	-0.00086	0.405126	0.810253		1	1
goplus_sr_rdfxml_eqFalse_tFalse.rdfxml_vs_goplus_elk_rdfxml_eqFalse_tTrue.rdfxml	mouse	GA	IGI	gic	0.886428	0.904632	-0.018204	7.71948e-06	1.5439e-05		0.00185268	0.00370535
goplus_sr_rdfxml_eqFalse_tFalse.rdfxml_vs_goplus_elk_rdfxml_eqFalse_tTrue.rdfxml	mouse	GA	IPI	bma	0.869669	0.879477	-0.009808	0.427007	0.854014		1	1
goplus_sr_rdfxml_eqFalse_tFalse.rdfxml_vs_goplus_elk_rdfxml_eqFalse_tTrue.rdfxml	mouse	GA	IPI	gic	0.844658	0.849565	-0.004907	0.465972	0.931944		1	1
goplus_sr_rdfxml_eqFalse_tFalse.rdfxml_vs_goplus_elk_rdfxml_eqFalse_tTrue.rdfxml	worm	BG	GENETIC	bma	0.583106	0.570015	0.013091	0.0758574	0.151715		1	1
goplus_sr_rdfxml_eqFalse_tFalse.rdfxml_vs_goplus_elk_rdfxml_eqFalse_tTrue.rdfxml	worm	BG	GENETIC	gic	0.569895	0.572194	-0.002299	0.400482	0.800964		1	1
goplus_sr_rdfxml_eqFalse_tFalse.rdfxml_vs_goplus_elk_rdfxml_eqFalse_tTrue.rdfxml	worm	BG	PHYSICAL	bma	0.628701	0.619701	0.009	0.0748205	0.149641		1	1
goplus_sr_rdfxml_eqFalse_tFalse.rdfxml_vs_goplus_elk_rdfxml_eqFalse_tTrue.rdfxml	worm	BG	PHYSICAL	gic	0.623047	0.62071	0.002337	0.354165	0.70833		1	1
goplus_sr_rdfxml_eqFalse_tFalse.rdfxml_vs_goplus_elk_rdfxml_eqFalse_tTrue.rdfxml	worm	GA	IGI	bma	0.896761	0.890472	0.006289	0.221957	0.443915		1	1
goplus_sr_rdfxml_eqFalse_tFalse.rdfxml_vs_goplus_elk_rdfxml_eqFalse_tTrue.rdfxml	worm	GA	IGI	gic	0.87333	0.885332	-0.012002	0.082401	0.164802		1	1
goplus_sr_rdfxml_eqFalse_tFalse.rdfxml_vs_goplus_elk_rdfxml_eqFalse_tTrue.rdfxml	worm	GA	IPI	bma	0.776253	0.762397	0.013856	0.0523802	0.10476		1	1
goplus_sr_rdfxml_eqFalse_tFalse.rdfxml_vs_goplus_elk_rdfxml_eqFalse_tTrue.rdfxml	worm	GA	IPI	gic	0.770873	0.763594	0.007279	0.197635	0.39527		1	1
goplus_sr_rdfxml_eqFalse_tFalse.rdfxml_vs_goplus_elk_rdfxml_eqFalse_tTrue.rdfxml	yeast	BG	GENETIC	bma	0.661097	0.666252	-0.005155	1.15665e-07	2.3133e-07		2.77596e-05	5.55192e-05
goplus_sr_rdfxml_eqFalse_tFalse.rdfxml_vs_goplus_elk_rdfxml_eqFalse_tTrue.rdfxml	yeast	BG	GENETIC	gic	0.640857	0.651407	-0.010549	1.466e-22	2.93201e-22		3.51841e-20	7.03682e-20
goplus_sr_rdfxml_eqFalse_tFalse.rdfxml_vs_goplus_elk_rdfxml_eqFalse_tTrue.rdfxml	yeast	BG	PHYSICAL	bma	0.726747	0.726793	-4.6e-05	0.486439	0.972877		1	1
goplus_sr_rdfxml_eqFalse_tFalse.rdfxml_vs_goplus_elk_rdfxml_eqFalse_tTrue.rdfxml	yeast	BG	PHYSICAL	gic	0.705775	0.714597	-0.008822	9.39557e-11	1.87911e-10		2.25494e-08	4.50987e-08
goplus_sr_rdfxml_eqFalse_tFalse.rdfxml_vs_goplus_elk_rdfxml_eqFalse_tTrue.rdfxml	yeast	GA	IGI	bma	0.945882	0.948159	-0.002277	0.306183	0.612365		1	1
goplus_sr_rdfxml_eqFalse_tFalse.rdfxml_vs_goplus_elk_rdfxml_eqFalse_tTrue.rdfxml	yeast	GA	IGI	gic	0.929406	0.937903	-0.008498	0.0438089	0.0876178		1	1
goplus_sr_rdfxml_eqFalse_tFalse.rdfxml_vs_goplus_elk_rdfxml_eqFalse_tTrue.rdfxml	yeast	GA	IPI	bma	0.965997	0.969086	-0.003089	0.265592	0.531184		1	1
goplus_sr_rdfxml_eqFalse_tFalse.rdfxml_vs_goplus_elk_rdfxml_eqFalse_tTrue.rdfxml	yeast	GA	IPI	gic	0.948026	0.958202	-0.010175	0.0412466	0.0824932		1	1
goplus_sr_rdfxml_eqFalse_property_tFalse.rdfxml_vs_goplus_elk_rdfxml_eqFalse_property_tTrue.rdfxml	fish	BG	GENETIC	bma	0.726685	0.758423	-0.031738	0.265264	0.530528		1	1
goplus_sr_rdfxml_eqFalse_property_tFalse.rdfxml_vs_goplus_elk_rdfxml_eqFalse_property_tTrue.rdfxml	fish	BG	GENETIC	gic	0.740356	0.751343	-0.010986	0.41387	0.827741		1	1
goplus_sr_rdfxml_eqFalse_property_tFalse.rdfxml_vs_goplus_elk_rdfxml_eqFalse_property_tTrue.rdfxml	fish	BG	PHYSICAL	bma	0.595898	0.607167	-0.011269	0.37002	0.74004		1	1
goplus_sr_rdfxml_eqFalse_property_tFalse.rdfxml_vs_goplus_elk_rdfxml_eqFalse_property_tTrue.rdfxml	fish	BG	PHYSICAL	gic	0.585965	0.586499	-0.000534	0.493697	0.987394		1	1
goplus_sr_rdfxml_eqFalse_property_tFalse.rdfxml_vs_goplus_elk_rdfxml_eqFalse_property_tTrue.rdfxml	fish	GA	IGI	bma	0.950185	0.949545	0.000639	0.472336	0.944671		1	1
goplus_sr_rdfxml_eqFalse_property_tFalse.rdfxml_vs_goplus_elk_rdfxml_eqFalse_property_tTrue.rdfxml	fish	GA	IGI	gic	0.888853	0.902569	-0.013716	0.140272	0.280543		1	1
goplus_sr_rdfxml_eqFalse_property_tFalse.rdfxml_vs_goplus_elk_rdfxml_eqFalse_property_tTrue.rdfxml	fish	GA	IPI	bma	0.816476	0.801375	0.015101	0.286786	0.573571		1	1
goplus_sr_rdfxml_eqFalse_property_tFalse.rdfxml_vs_goplus_elk_rdfxml_eqFalse_property_tTrue.rdfxml	fish	GA	IPI	gic	0.822377	0.806937	0.01544	0.280587	0.561173		1	1
goplus_sr_rdfxml_eqFalse_property_tFalse.rdfxml_vs_goplus_elk_rdfxml_eqFalse_property_tTrue.rdfxml	fly	BG	GENETIC	bma	0.747895	0.75179	-0.003895	0.228983	0.457966		1	1
goplus_sr_rdfxml_eqFalse_property_tFalse.rdfxml_vs_goplus_elk_rdfxml_eqFalse_property_tTrue.rdfxml	fly	BG	GENETIC	gic	0.723166	0.735	-0.011834	0.0133698	0.0267396		1	1
goplus_sr_rdfxml_eqFalse_property_tFalse.rdfxml_vs_goplus_elk_rdfxml_eqFalse_property_tTrue.rdfxml	fly	BG	PHYSICAL	bma	0.610923	0.610282	0.000641	0.394696	0.789392		1	1
goplus_sr_rdfxml_eqFalse_property_tFalse.rdfxml_vs_goplus_elk_rdfxml_eqFalse_property_tTrue.rdfxml	fly	BG	PHYSICAL	gic	0.605215	0.60668	-0.001465	0.270865	0.541729		1	1
goplus_sr_rdfxml_eqFalse_property_tFalse.rdfxml_vs_goplus_elk_rdfxml_eqFalse_property_tTrue.rdfxml	fly	GA	IGI	bma	0.916671	0.912128	0.004543	0.231871	0.463742		1	1
goplus_sr_rdfxml_eqFalse_property_tFalse.rdfxml_vs_goplus_elk_rdfxml_eqFalse_property_tTrue.rdfxml	fly	GA	IGI	gic	0.856076	0.876846	-0.02077	0.00258444	0.00516888		0.620266	1
goplus_sr_rdfxml_eqFalse_property_tFalse.rdfxml_vs_goplus_elk_rdfxml_eqFalse_property_tTrue.rdfxml	fly	GA	IPI	bma	0.89599	0.897369	-0.001379	0.42121	0.842419		1	1
goplus_sr_rdfxml_eqFalse_property_tFalse.rdfxml_vs_goplus_elk_rdfxml_eqFalse_property_tTrue.rdfxml	fly	GA	IPI	gic	0.870004	0.881458	-0.011454	0.0624778	0.124956		1	1
goplus_sr_rdfxml_eqFalse_property_tFalse.rdfxml_vs_goplus_elk_rdfxml_eqFalse_property_tTrue.rdfxml	mouse	BG	GENETIC	bma	0.748292	0.753193	-0.004901	0.421601	0.843202		1	1
goplus_sr_rdfxml_eqFalse_property_tFalse.rdfxml_vs_goplus_elk_rdfxml_eqFalse_property_tTrue.rdfxml	mouse	BG	GENETIC	gic	0.70907	0.722926	-0.013856	0.293221	0.586441		1	1
goplus_sr_rdfxml_eqFalse_property_tFalse.rdfxml_vs_goplus_elk_rdfxml_eqFalse_property_tTrue.rdfxml	mouse	BG	PHYSICAL	bma	0.708549	0.7058	0.002749	0.172917	0.345835		1	1
goplus_sr_rdfxml_eqFalse_property_tFalse.rdfxml_vs_goplus_elk_rdfxml_eqFalse_property_tTrue.rdfxml	mouse	BG	PHYSICAL	gic	0.692064	0.698356	-0.006292	0.0160326	0.0320652		1	1
goplus_sr_rdfxml_eqFalse_property_tFalse.rdfxml_vs_goplus_elk_rdfxml_eqFalse_property_tTrue.rdfxml	mouse	GA	IGI	bma	0.928903	0.929416	-0.000512	0.442908	0.885817		1	1
goplus_sr_rdfxml_eqFalse_property_tFalse.rdfxml_vs_goplus_elk_rdfxml_eqFalse_property_tTrue.rdfxml	mouse	GA	IGI	gic	0.890845	0.90769	-0.016844	2.44588e-05	4.89177e-05		0.00587012	0.0117402
goplus_sr_rdfxml_eqFalse_property_tFalse.rdfxml_vs_goplus_elk_rdfxml_eqFalse_property_tTrue.rdfxml	mouse	GA	IPI	bma	0.90326	0.909987	-0.006726	0.443461	0.886922		1	1
goplus_sr_rdfxml_eqFalse_property_tFalse.rdfxml_vs_goplus_elk_rdfxml_eqFalse_property_tTrue.rdfxml	mouse	GA	IPI	gic	0.867117	0.879686	-0.012569	0.407143	0.814286		1	1
goplus_sr_rdfxml_eqFalse_property_tFalse.rdfxml_vs_goplus_elk_rdfxml_eqFalse_property_tTrue.rdfxml	worm	BG	GENETIC	bma	0.581605	0.568229	0.013375	0.0714467	0.142893		1	1
goplus_sr_rdfxml_eqFalse_property_tFalse.rdfxml_vs_goplus_elk_rdfxml_eqFalse_property_tTrue.rdfxml	worm	BG	GENETIC	gic	0.573829	0.574373	-0.000544	0.476237	0.952474		1	1
goplus_sr_rdfxml_eqFalse_property_tFalse.rdfxml_vs_goplus_elk_rdfxml_eqFalse_property_tTrue.rdfxml	worm	BG	PHYSICAL	bma	0.628313	0.615419	0.012893	0.0195042	0.0390085		1	1
goplus_sr_rdfxml_eqFalse_property_tFalse.rdfxml_vs_goplus_elk_rdfxml_eqFalse_property_tTrue.rdfxml	worm	BG	PHYSICAL	gic	0.623187	0.620406	0.002781	0.328087	0.656175		1	1
goplus_sr_rdfxml_eqFalse_property_tFalse.rdfxml_vs_goplus_elk_rdfxml_eqFalse_property_tTrue.rdfxml	worm	GA	IGI	bma	0.896238	0.885263	0.010975	0.0931006	0.186201		1	1
goplus_sr_rdfxml_eqFalse_property_tFalse.rdfxml_vs_goplus_elk_rdfxml_eqFalse_property_tTrue.rdfxml	worm	GA	IGI	gic	0.880172	0.891535	-0.011363	0.0893771	0.178754		1	1
goplus_sr_rdfxml_eqFalse_property_tFalse.rdfxml_vs_goplus_elk_rdfxml_eqFalse_property_tTrue.rdfxml	worm	GA	IPI	bma	0.779042	0.762248	0.016795	0.024448	0.048896		1	1
goplus_sr_rdfxml_eqFalse_property_tFalse.rdfxml_vs_goplus_elk_rdfxml_eqFalse_property_tTrue.rdfxml	worm	GA	IPI	gic	0.775764	0.768845	0.006919	0.208195	0.41639		1	1
goplus_sr_rdfxml_eqFalse_property_tFalse.rdfxml_vs_goplus_elk_rdfxml_eqFalse_property_tTrue.rdfxml	yeast	BG	GENETIC	bma	0.665417	0.671059	-0.005642	7.72478e-09	1.54496e-08		1.85395e-06	3.7079e-06
goplus_sr_rdfxml_eqFalse_property_tFalse.rdfxml_vs_goplus_elk_rdfxml_eqFalse_property_tTrue.rdfxml	yeast	BG	GENETIC	gic	0.644938	0.656671	-0.011732	6.7093e-26	1.34186e-25		1.61023e-23	3.22046e-23
goplus_sr_rdfxml_eqFalse_property_tFalse.rdfxml_vs_goplus_elk_rdfxml_eqFalse_property_tTrue.rdfxml	yeast	BG	PHYSICAL	bma	0.723545	0.723612	-6.7e-05	0.48034	0.96068		1	1
goplus_sr_rdfxml_eqFalse_property_tFalse.rdfxml_vs_goplus_elk_rdfxml_eqFalse_property_tTrue.rdfxml	yeast	BG	PHYSICAL	gic	0.707231	0.715595	-0.008364	6.79766e-10	1.35953e-09		1.63144e-07	3.26288e-07
goplus_sr_rdfxml_eqFalse_property_tFalse.rdfxml_vs_goplus_elk_rdfxml_eqFalse_property_tTrue.rdfxml	yeast	GA	IGI	bma	0.948667	0.951109	-0.002442	0.288593	0.577186		1	1
goplus_sr_rdfxml_eqFalse_property_tFalse.rdfxml_vs_goplus_elk_rdfxml_eqFalse_property_tTrue.rdfxml	yeast	GA	IGI	gic	0.9356	0.942776	-0.007176	0.066833	0.133666		1	1
goplus_sr_rdfxml_eqFalse_property_tFalse.rdfxml_vs_goplus_elk_rdfxml_eqFalse_property_tTrue.rdfxml	yeast	GA	IPI	bma	0.966678	0.970403	-0.003725	0.221719	0.443439		1	1
goplus_sr_rdfxml_eqFalse_property_tFalse.rdfxml_vs_goplus_elk_rdfxml_eqFalse_property_tTrue.rdfxml	yeast	GA	IPI	gic	0.952114	0.96201	-0.009896	0.0392718	0.0785436		1	1
goplus_sr_rdfxml_eqFalse_properties_tFalse.rdfxml_vs_goplus_elk_rdfxml_eqFalse_properties_tFalse.rdfxml	fish	BG	GENETIC	bma	0.744507	0.780396	-0.035889	0.234656	0.469312		1	1
goplus_sr_rdfxml_eqFalse_properties_tFalse.rdfxml_vs_goplus_elk_rdfxml_eqFalse_properties_tFalse.rdfxml	fish	BG	GENETIC	gic	0.762817	0.771606	-0.008789	0.429401	0.858802		1	1
goplus_sr_rdfxml_eqFalse_properties_tFalse.rdfxml_vs_goplus_elk_rdfxml_eqFalse_properties_tFalse.rdfxml	fish	BG	PHYSICAL	bma	0.604672	0.606231	-0.001559	0.481695	0.96339		1	1
goplus_sr_rdfxml_eqFalse_properties_tFalse.rdfxml_vs_goplus_elk_rdfxml_eqFalse_properties_tFalse.rdfxml	fish	BG	PHYSICAL	gic	0.582892	0.580887	0.002004	0.476397	0.952793		1	1
goplus_sr_rdfxml_eqFalse_properties_tFalse.rdfxml_vs_goplus_elk_rdfxml_eqFalse_properties_tFalse.rdfxml	fish	GA	IGI	bma	0.955322	0.954798	0.000524	0.476158	0.952315		1	1
goplus_sr_rdfxml_eqFalse_properties_tFalse.rdfxml_vs_goplus_elk_rdfxml_eqFalse_properties_tFalse.rdfxml	fish	GA	IGI	gic	0.889869	0.90221	-0.012341	0.1655	0.331001		1	1
goplus_sr_rdfxml_eqFalse_properties_tFalse.rdfxml_vs_goplus_elk_rdfxml_eqFalse_properties_tFalse.rdfxml	fish	GA	IPI	bma	0.831268	0.820174	0.011095	0.335054	0.670108		1	1
goplus_sr_rdfxml_eqFalse_properties_tFalse.rdfxml_vs_goplus_elk_rdfxml_eqFalse_properties_tFalse.rdfxml	fish	GA	IPI	gic	0.823687	0.81421	0.009477	0.359685	0.71937		1	1
goplus_sr_rdfxml_eqFalse_properties_tFalse.rdfxml_vs_goplus_elk_rdfxml_eqFalse_properties_tFalse.rdfxml	fly	BG	GENETIC	bma	0.754408	0.754891	-0.000483	0.463151	0.926301		1	1
goplus_sr_rdfxml_eqFalse_properties_tFalse.rdfxml_vs_goplus_elk_rdfxml_eqFalse_properties_tFalse.rdfxml	fly	BG	GENETIC	gic	0.72661	0.733122	-0.006511	0.111327	0.222654		1	1
goplus_sr_rdfxml_eqFalse_properties_tFalse.rdfxml_vs_goplus_elk_rdfxml_eqFalse_properties_tFalse.rdfxml	fly	BG	PHYSICAL	bma	0.613107	0.612231	0.000876	0.357668	0.715335		1	1
goplus_sr_rdfxml_eqFalse_properties_tFalse.rdfxml_vs_goplus_elk_rdfxml_eqFalse_properties_tFalse.rdfxml	fly	BG	PHYSICAL	gic	0.605342	0.606954	-0.001612	0.250983	0.501966		1	1
goplus_sr_rdfxml_eqFalse_properties_tFalse.rdfxml_vs_goplus_elk_rdfxml_eqFalse_properties_tFalse.rdfxml	fly	GA	IGI	bma	0.930976	0.927106	0.00387	0.249108	0.498216		1	1
goplus_sr_rdfxml_eqFalse_properties_tFalse.rdfxml_vs_goplus_elk_rdfxml_eqFalse_properties_tFalse.rdfxml	fly	GA	IGI	gic	0.864393	0.878005	-0.013612	0.0316201	0.0632403		1	1
goplus_sr_rdfxml_eqFalse_properties_tFalse.rdfxml_vs_goplus_elk_rdfxml_eqFalse_properties_tFalse.rdfxml	fly	GA	IPI	bma	0.907264	0.905101	0.002163	0.372666	0.745332		1	1
goplus_sr_rdfxml_eqFalse_properties_tFalse.rdfxml_vs_goplus_elk_rdfxml_eqFalse_properties_tFalse.rdfxml	fly	GA	IPI	gic	0.877151	0.882544	-0.005393	0.232084	0.464169		1	1
goplus_sr_rdfxml_eqFalse_properties_tFalse.rdfxml_vs_goplus_elk_rdfxml_eqFalse_properties_tFalse.rdfxml	mouse	BG	GENETIC	bma	0.743451	0.752837	-0.009386	0.352715	0.70543		1	1
goplus_sr_rdfxml_eqFalse_properties_tFalse.rdfxml_vs_goplus_elk_rdfxml_eqFalse_properties_tFalse.rdfxml	mouse	BG	GENETIC	gic	0.697842	0.713718	-0.015876	0.267826	0.535653		1	1
goplus_sr_rdfxml_eqFalse_properties_tFalse.rdfxml_vs_goplus_elk_rdfxml_eqFalse_properties_tFalse.rdfxml	mouse	BG	PHYSICAL	bma	0.712441	0.708755	0.003686	0.102649	0.205298		1	1
goplus_sr_rdfxml_eqFalse_properties_tFalse.rdfxml_vs_goplus_elk_rdfxml_eqFalse_properties_tFalse.rdfxml	mouse	BG	PHYSICAL	gic	0.687931	0.694607	-0.006676	0.0115947	0.0231895		1	1
goplus_sr_rdfxml_eqFalse_properties_tFalse.rdfxml_vs_goplus_elk_rdfxml_eqFalse_properties_tFalse.rdfxml	mouse	GA	IGI	bma	0.936176	0.936084	9.2e-05	0.48919	0.97838		1	1
goplus_sr_rdfxml_eqFalse_properties_tFalse.rdfxml_vs_goplus_elk_rdfxml_eqFalse_properties_tFalse.rdfxml	mouse	GA	IGI	gic	0.88979	0.907719	-0.01793	8.06791e-06	1.61358e-05		0.0019363	0.0038726
goplus_sr_rdfxml_eqFalse_properties_tFalse.rdfxml_vs_goplus_elk_rdfxml_eqFalse_properties_tFalse.rdfxml	mouse	GA	IPI	bma	0.921963	0.923254	-0.001291	0.488193	0.976386		1	1
goplus_sr_rdfxml_eqFalse_properties_tFalse.rdfxml_vs_goplus_elk_rdfxml_eqFalse_properties_tFalse.rdfxml	mouse	GA	IPI	gic	0.86989	0.878785	-0.008895	0.433803	0.867606		1	1
goplus_sr_rdfxml_eqFalse_properties_tFalse.rdfxml_vs_goplus_elk_rdfxml_eqFalse_properties_tFalse.rdfxml	worm	BG	GENETIC	bma	0.589081	0.572185	0.016896	0.0322651	0.0645302		1	1
goplus_sr_rdfxml_eqFalse_properties_tFalse.rdfxml_vs_goplus_elk_rdfxml_eqFalse_properties_tFalse.rdfxml	worm	BG	GENETIC	gic	0.574243	0.577046	-0.002803	0.379422	0.758843		1	1
goplus_sr_rdfxml_eqFalse_properties_tFalse.rdfxml_vs_goplus_elk_rdfxml_eqFalse_properties_tFalse.rdfxml	worm	BG	PHYSICAL	bma	0.629629	0.616051	0.013579	0.0148527	0.0297053		1	1
goplus_sr_rdfxml_eqFalse_properties_tFalse.rdfxml_vs_goplus_elk_rdfxml_eqFalse_properties_tFalse.rdfxml	worm	BG	PHYSICAL	gic	0.623855	0.620654	0.003201	0.30422	0.608441		1	1
goplus_sr_rdfxml_eqFalse_properties_tFalse.rdfxml_vs_goplus_elk_rdfxml_eqFalse_properties_tFalse.rdfxml	worm	GA	IGI	bma	0.908432	0.898126	0.010305	0.0959293	0.191859		1	1
goplus_sr_rdfxml_eqFalse_properties_tFalse.rdfxml_vs_goplus_elk_rdfxml_eqFalse_properties_tFalse.rdfxml	worm	GA	IGI	gic	0.893164	0.902469	-0.009305	0.124702	0.249403		1	1
goplus_sr_rdfxml_eqFalse_properties_tFalse.rdfxml_vs_goplus_elk_rdfxml_eqFalse_properties_tFalse.rdfxml	worm	GA	IPI	bma	0.784324	0.767685	0.01664	0.0247768	0.0495535		1	1
goplus_sr_rdfxml_eqFalse_properties_tFalse.rdfxml_vs_goplus_elk_rdfxml_eqFalse_properties_tFalse.rdfxml	worm	GA	IPI	gic	0.77902	0.772026	0.006994	0.204771	0.409542		1	1
goplus_sr_rdfxml_eqFalse_properties_tFalse.rdfxml_vs_goplus_elk_rdfxml_eqFalse_properties_tFalse.rdfxml	yeast	BG	GENETIC	bma	0.671388	0.676586	-0.005199	8.364e-08	1.6728e-07		2.00736e-05	4.01472e-05
goplus_sr_rdfxml_eqFalse_properties_tFalse.rdfxml_vs_goplus_elk_rdfxml_eqFalse_properties_tFalse.rdfxml	yeast	BG	GENETIC	gic	0.647853	0.659232	-0.011379	6.09043e-25	1.21809e-24		1.4617e-22	2.92341e-22
goplus_sr_rdfxml_eqFalse_properties_tFalse.rdfxml_vs_goplus_elk_rdfxml_eqFalse_properties_tFalse.rdfxml	yeast	BG	PHYSICAL	bma	0.725917	0.725508	0.000409	0.381707	0.763414		1	1
goplus_sr_rdfxml_eqFalse_properties_tFalse.rdfxml_vs_goplus_elk_rdfxml_eqFalse_properties_tFalse.rdfxml	yeast	BG	PHYSICAL	gic	0.709444	0.717565	-0.008121	1.83213e-09	3.66426e-09		4.39711e-07	8.79421e-07
goplus_sr_rdfxml_eqFalse_properties_tFalse.rdfxml_vs_goplus_elk_rdfxml_eqFalse_properties_tFalse.rdfxml	yeast	GA	IGI	bma	0.959819	0.960522	-0.000703	0.429165	0.85833		1	1
goplus_sr_rdfxml_eqFalse_properties_tFalse.rdfxml_vs_goplus_elk_rdfxml_eqFalse_properties_tFalse.rdfxml	yeast	GA	IGI	gic	0.940382	0.948426	-0.008044	0.0399644	0.0799288		1	1
goplus_sr_rdfxml_eqFalse_properties_tFalse.rdfxml_vs_goplus_elk_rdfxml_eqFalse_properties_tFalse.rdfxml	yeast	GA	IPI	bma	0.970378	0.973478	-0.0031	0.250346	0.500693		1	1
goplus_sr_rdfxml_eqFalse_properties_tFalse.rdfxml_vs_goplus_elk_rdfxml_eqFalse_properties_tFalse.rdfxml	yeast	GA	IPI	gic	0.949741	0.960725	-0.010984	0.0277336	0.0554672		1	1

## Sheet: adjusted_go_dataset_SRvsELK
comparison	organism	database	geneType	algorithm	AUC_1	AUC_2	AUC difference	P1(one-tailed)	P2(two-tailed)		P1 adjusted	P2 adjusted
go_sr_rdfxml_eqFalse_properties_tFalse.rdfxml_vs_go_elk_rdfxml_eqFalse_properties_tFalse.rdfxml	ALL	BG	GENETIC	bma	0.688748	0.688871	-0.000123	0.448758	0.897516		1	1
go_sr_rdfxml_eqFalse_properties_tFalse.rdfxml_vs_go_elk_rdfxml_eqFalse_properties_tFalse.rdfxml	ALL	BG	GENETIC	gic	0.674932	0.67438	0.000552	0.282882	0.565765		1	1
go_sr_rdfxml_eqFalse_properties_tFalse.rdfxml_vs_go_elk_rdfxml_eqFalse_properties_tFalse.rdfxml	ALL	BG	PHYSICAL	bma	0.718767	0.718811	-4.4e-05	0.482811	0.965622		1	1
go_sr_rdfxml_eqFalse_properties_tFalse.rdfxml_vs_go_elk_rdfxml_eqFalse_properties_tFalse.rdfxml	ALL	BG	PHYSICAL	gic	0.711826	0.711816	1e-05	0.49625	0.9925		1	1
go_sr_rdfxml_eqFalse_properties_tFalse.rdfxml_vs_go_elk_rdfxml_eqFalse_properties_tFalse.rdfxml	ALL	GA	IGI	bma	0.964742	0.964784	-4.2e-05	0.490307	0.980613		1	1
go_sr_rdfxml_eqFalse_properties_tFalse.rdfxml_vs_go_elk_rdfxml_eqFalse_properties_tFalse.rdfxml	ALL	GA	IGI	gic	0.890516	0.890722	-0.000205	0.480061	0.960123		1	1
go_sr_rdfxml_eqFalse_properties_tFalse.rdfxml_vs_go_elk_rdfxml_eqFalse_properties_tFalse.rdfxml	ALL	GA	IPI	bma	0.890622	0.890571	5.1e-05	0.495093	0.990186		1	1
go_sr_rdfxml_eqFalse_properties_tFalse.rdfxml_vs_go_elk_rdfxml_eqFalse_properties_tFalse.rdfxml	ALL	GA	IPI	gic	0.890516	0.890722	-0.000205	0.480061	0.960123		1	1
go_sr_rdfxml_eqFalse_properties_tFalse.rdfxml_vs_go_elk_rdfxml_eqFalse_properties_tTrue.rdfxml	ALL	BG	GENETIC	bma	0.688748	0.688871	-0.000123	0.448758	0.897516		1	1
go_sr_rdfxml_eqFalse_properties_tFalse.rdfxml_vs_go_elk_rdfxml_eqFalse_properties_tTrue.rdfxml	ALL	BG	GENETIC	gic	0.674932	0.674381	0.000551	0.283255	0.566509		1	1
go_sr_rdfxml_eqFalse_properties_tFalse.rdfxml_vs_go_elk_rdfxml_eqFalse_properties_tTrue.rdfxml	ALL	BG	PHYSICAL	bma	0.718767	0.718811	-4.4e-05	0.482811	0.965622		1	1
go_sr_rdfxml_eqFalse_properties_tFalse.rdfxml_vs_go_elk_rdfxml_eqFalse_properties_tTrue.rdfxml	ALL	BG	PHYSICAL	gic	0.711826	0.711816	1e-05	0.49625	0.9925		1	1
go_sr_rdfxml_eqFalse_properties_tFalse.rdfxml_vs_go_elk_rdfxml_eqFalse_properties_tTrue.rdfxml	ALL	GA	IGI	bma	0.964742	0.964784	-4.2e-05	0.490307	0.980613		1	1
go_sr_rdfxml_eqFalse_properties_tFalse.rdfxml_vs_go_elk_rdfxml_eqFalse_properties_tTrue.rdfxml	ALL	GA	IGI	gic	0.890516	0.890722	-0.000205	0.480061	0.960123		1	1
go_sr_rdfxml_eqFalse_properties_tFalse.rdfxml_vs_go_elk_rdfxml_eqFalse_properties_tTrue.rdfxml	ALL	GA	IPI	bma	0.890622	0.890571	5.1e-05	0.495093	0.990186		1	1
go_sr_rdfxml_eqFalse_properties_tFalse.rdfxml_vs_go_elk_rdfxml_eqFalse_properties_tTrue.rdfxml	ALL	GA	IPI	gic	0.890516	0.890722	-0.000205	0.480061	0.960123		1	1
go_sr_rdfxml_eqFalse_property_tFalse.rdfxml_vs_go_elk_rdfxml_eqFalse_property_tFalse.rdfxml	ALL	BG	GENETIC	bma	0.68442	0.68442	0	0.5	1		1	1
go_sr_rdfxml_eqFalse_property_tFalse.rdfxml_vs_go_elk_rdfxml_eqFalse_property_tFalse.rdfxml	ALL	BG	GENETIC	gic	0.675826	0.675826	0	0.5	1		1	1
go_sr_rdfxml_eqFalse_property_tFalse.rdfxml_vs_go_elk_rdfxml_eqFalse_property_tFalse.rdfxml	ALL	BG	PHYSICAL	bma	0.718613	0.718613	0	0.5	1		1	1
go_sr_rdfxml_eqFalse_property_tFalse.rdfxml_vs_go_elk_rdfxml_eqFalse_property_tFalse.rdfxml	ALL	BG	PHYSICAL	gic	0.71317	0.71317	0	0.5	1		1	1
go_sr_rdfxml_eqFalse_property_tFalse.rdfxml_vs_go_elk_rdfxml_eqFalse_property_tFalse.rdfxml	ALL	GA	IGI	bma	0.95752	0.95752	0	0.5	1		1	1
go_sr_rdfxml_eqFalse_property_tFalse.rdfxml_vs_go_elk_rdfxml_eqFalse_property_tFalse.rdfxml	ALL	GA	IGI	gic	0.887622	0.887622	0	0.5	1		1	1
go_sr_rdfxml_eqFalse_property_tFalse.rdfxml_vs_go_elk_rdfxml_eqFalse_property_tFalse.rdfxml	ALL	GA	IPI	bma	0.885204	0.885204	0	0.5	1		1	1
go_sr_rdfxml_eqFalse_property_tFalse.rdfxml_vs_go_elk_rdfxml_eqFalse_property_tFalse.rdfxml	ALL	GA	IPI	gic	0.887622	0.887622	0	0.5	1		1	1
go_sr_rdfxml_eqFalse_tFalse.rdfxml_vs_go_elk_rdfxml_eqFalse_tFalse.rdfxml	ALL	BG	GENETIC	bma	0.684485	0.684485	0	0.5	1		1	1
go_sr_rdfxml_eqFalse_tFalse.rdfxml_vs_go_elk_rdfxml_eqFalse_tFalse.rdfxml	ALL	BG	GENETIC	gic	0.671084	0.671084	0	0.5	1		1	1
go_sr_rdfxml_eqFalse_tFalse.rdfxml_vs_go_elk_rdfxml_eqFalse_tFalse.rdfxml	ALL	BG	PHYSICAL	bma	0.721808	0.721808	0	0.5	1		1	1
go_sr_rdfxml_eqFalse_tFalse.rdfxml_vs_go_elk_rdfxml_eqFalse_tFalse.rdfxml	ALL	BG	PHYSICAL	gic	0.71192	0.71192	0	0.5	1		1	1
go_sr_rdfxml_eqFalse_tFalse.rdfxml_vs_go_elk_rdfxml_eqFalse_tFalse.rdfxml	ALL	GA	IGI	bma	0.957193	0.957193	0	0.5	1		1	1
go_sr_rdfxml_eqFalse_tFalse.rdfxml_vs_go_elk_rdfxml_eqFalse_tFalse.rdfxml	ALL	GA	IGI	gic	0.882497	0.882497	0	0.5	1		1	1
go_sr_rdfxml_eqFalse_tFalse.rdfxml_vs_go_elk_rdfxml_eqFalse_tFalse.rdfxml	ALL	GA	IPI	bma	0.883063	0.883063	0	0.5	1		1	1
go_sr_rdfxml_eqFalse_tFalse.rdfxml_vs_go_elk_rdfxml_eqFalse_tFalse.rdfxml	ALL	GA	IPI	gic	0.882497	0.882497	0	0.5	1		1	1
go_sr_rdfxml_eqFalse_tFalse.rdfxml_vs_go_elk_rdfxml_eqFalse_tTrue.rdfxml	ALL	BG	GENETIC	bma	0.684485	0.684485	0	0.5	1		1	1
go_sr_rdfxml_eqFalse_tFalse.rdfxml_vs_go_elk_rdfxml_eqFalse_tTrue.rdfxml	ALL	BG	GENETIC	gic	0.671084	0.671084	0	0.5	1		1	1
go_sr_rdfxml_eqFalse_tFalse.rdfxml_vs_go_elk_rdfxml_eqFalse_tTrue.rdfxml	ALL	BG	PHYSICAL	bma	0.721808	0.721808	0	0.5	1		1	1
go_sr_rdfxml_eqFalse_tFalse.rdfxml_vs_go_elk_rdfxml_eqFalse_tTrue.rdfxml	ALL	BG	PHYSICAL	gic	0.71192	0.71192	0	0.5	1		1	1
go_sr_rdfxml_eqFalse_tFalse.rdfxml_vs_go_elk_rdfxml_eqFalse_tTrue.rdfxml	ALL	GA	IGI	bma	0.957193	0.957193	0	0.5	1		1	1
go_sr_rdfxml_eqFalse_tFalse.rdfxml_vs_go_elk_rdfxml_eqFalse_tTrue.rdfxml	ALL	GA	IGI	gic	0.882497	0.882497	0	0.5	1		1	1
go_sr_rdfxml_eqFalse_tFalse.rdfxml_vs_go_elk_rdfxml_eqFalse_tTrue.rdfxml	ALL	GA	IPI	bma	0.883063	0.883063	0	0.5	1		1	1
go_sr_rdfxml_eqFalse_tFalse.rdfxml_vs_go_elk_rdfxml_eqFalse_tTrue.rdfxml	ALL	GA	IPI	gic	0.882497	0.882497	0	0.5	1		1	1
go_sr_rdfxml_eqFalse_property_tFalse.rdfxml_vs_go_elk_rdfxml_eqFalse_property_tTrue.rdfxml	ALL	BG	GENETIC	bma	0.68442	0.68442	0	0.5	1		1	1
go_sr_rdfxml_eqFalse_property_tFalse.rdfxml_vs_go_elk_rdfxml_eqFalse_property_tTrue.rdfxml	ALL	BG	GENETIC	gic	0.675826	0.675826	0	0.5	1		1	1
go_sr_rdfxml_eqFalse_property_tFalse.rdfxml_vs_go_elk_rdfxml_eqFalse_property_tTrue.rdfxml	ALL	BG	PHYSICAL	bma	0.718613	0.718613	0	0.5	1		1	1
go_sr_rdfxml_eqFalse_property_tFalse.rdfxml_vs_go_elk_rdfxml_eqFalse_property_tTrue.rdfxml	ALL	BG	PHYSICAL	gic	0.71317	0.71317	0	0.5	1		1	1
go_sr_rdfxml_eqFalse_property_tFalse.rdfxml_vs_go_elk_rdfxml_eqFalse_property_tTrue.rdfxml	ALL	GA	IGI	bma	0.95752	0.95752	0	0.5	1		1	1
go_sr_rdfxml_eqFalse_property_tFalse.rdfxml_vs_go_elk_rdfxml_eqFalse_property_tTrue.rdfxml	ALL	GA	IGI	gic	0.887622	0.887622	0	0.5	1		1	1
go_sr_rdfxml_eqFalse_property_tFalse.rdfxml_vs_go_elk_rdfxml_eqFalse_property_tTrue.rdfxml	ALL	GA	IPI	bma	0.885204	0.885204	0	0.5	1		1	1
go_sr_rdfxml_eqFalse_property_tFalse.rdfxml_vs_go_elk_rdfxml_eqFalse_property_tTrue.rdfxml	ALL	GA	IPI	gic	0.887622	0.887622	0	0.5	1		1	1

## Sheet: adjusted_goplus_dataset_SRvsELK
comparison	organism	database	geneType	algorithm	AUC_1	AUC_2	AUC difference	P1(one-tailed)	P2(two-tailed)		P1 adjusted	P2 adjusted
goplus_sr_rdfxml_eqFalse_property_tFalse.rdfxml_vs_goplus_elk_rdfxml_eqFalse_property_tFalse.rdfxml	ALL	BG	GENETIC	bma	0.686065	0.680326	0.005739	1.34169e-09	2.68338e-09		6.44011e-08	1.28802e-07
goplus_sr_rdfxml_eqFalse_property_tFalse.rdfxml_vs_goplus_elk_rdfxml_eqFalse_property_tFalse.rdfxml	ALL	BG	GENETIC	gic	0.67689	0.676742	0.000147	0.439002	0.878004		1	1
goplus_sr_rdfxml_eqFalse_property_tFalse.rdfxml_vs_goplus_elk_rdfxml_eqFalse_property_tFalse.rdfxml	ALL	BG	PHYSICAL	bma	0.719733	0.716954	0.002779	0.00315891	0.00631782		0.151628	0.303255
goplus_sr_rdfxml_eqFalse_property_tFalse.rdfxml_vs_goplus_elk_rdfxml_eqFalse_property_tFalse.rdfxml	ALL	BG	PHYSICAL	gic	0.713927	0.714014	-8.7e-05	0.465972	0.931944		1	1
goplus_sr_rdfxml_eqFalse_property_tFalse.rdfxml_vs_goplus_elk_rdfxml_eqFalse_property_tFalse.rdfxml	ALL	GA	IGI	bma	0.957507	0.957011	0.000495	0.396391	0.792782		1	1
goplus_sr_rdfxml_eqFalse_property_tFalse.rdfxml_vs_goplus_elk_rdfxml_eqFalse_property_tFalse.rdfxml	ALL	GA	IGI	gic	0.887824	0.88736	0.000463	0.45561	0.91122		1	1
goplus_sr_rdfxml_eqFalse_property_tFalse.rdfxml_vs_goplus_elk_rdfxml_eqFalse_property_tFalse.rdfxml	ALL	GA	IPI	bma	0.885037	0.884663	0.000375	0.464422	0.928844		1	1
goplus_sr_rdfxml_eqFalse_property_tFalse.rdfxml_vs_goplus_elk_rdfxml_eqFalse_property_tFalse.rdfxml	ALL	GA	IPI	gic	0.887824	0.88736	0.000463	0.45561	0.91122		1	1
goplus_sr_rdfxml_eqFalse_tFalse.rdfxml_vs_goplus_elk_rdfxml_eqFalse_tFalse.rdfxml	ALL	BG	GENETIC	bma	0.686128	0.67885	0.007279	5.98063e-14	1.19613e-13		2.8707e-12	5.74141e-12
goplus_sr_rdfxml_eqFalse_tFalse.rdfxml_vs_goplus_elk_rdfxml_eqFalse_tFalse.rdfxml	ALL	BG	GENETIC	gic	0.672191	0.67253	-0.000339	0.362194	0.724388		1	1
goplus_sr_rdfxml_eqFalse_tFalse.rdfxml_vs_goplus_elk_rdfxml_eqFalse_tFalse.rdfxml	ALL	BG	PHYSICAL	bma	0.722748	0.718995	0.003753	0.000110546	0.000221092		0.00530621	0.0106124
goplus_sr_rdfxml_eqFalse_tFalse.rdfxml_vs_goplus_elk_rdfxml_eqFalse_tFalse.rdfxml	ALL	BG	PHYSICAL	gic	0.712927	0.713607	-0.00068	0.25277	0.505539		1	1
goplus_sr_rdfxml_eqFalse_tFalse.rdfxml_vs_goplus_elk_rdfxml_eqFalse_tFalse.rdfxml	ALL	GA	IGI	bma	0.882945	0.883194	-0.000249	0.476516	0.953032		1	1
goplus_sr_rdfxml_eqFalse_tFalse.rdfxml_vs_goplus_elk_rdfxml_eqFalse_tFalse.rdfxml	ALL	GA	IGI	gic	0.882829	0.880067	0.002762	0.257556	0.515111		1	1
goplus_sr_rdfxml_eqFalse_tFalse.rdfxml_vs_goplus_elk_rdfxml_eqFalse_tFalse.rdfxml	ALL	GA	IPI	bma	0.882945	0.883194	-0.000249	0.476516	0.953032		1	1
goplus_sr_rdfxml_eqFalse_tFalse.rdfxml_vs_goplus_elk_rdfxml_eqFalse_tFalse.rdfxml	ALL	GA	IPI	gic	0.882829	0.880067	0.002762	0.257556	0.515111		1	1
goplus_sr_rdfxml_eqFalse_properties_tFalse.rdfxml_vs_goplus_elk_rdfxml_eqFalse_properties_tTrue.rdfxml	ALL	BG	GENETIC	bma	0.690104	0.684014	0.00609	1.43224e-10	2.86448e-10		6.87475e-09	1.37495e-08
goplus_sr_rdfxml_eqFalse_properties_tFalse.rdfxml_vs_goplus_elk_rdfxml_eqFalse_properties_tTrue.rdfxml	ALL	BG	GENETIC	gic	0.675691	0.675947	-0.000256	0.395081	0.790162		1	1
goplus_sr_rdfxml_eqFalse_properties_tFalse.rdfxml_vs_goplus_elk_rdfxml_eqFalse_properties_tTrue.rdfxml	ALL	BG	PHYSICAL	bma	0.719842	0.71712	0.002722	0.00373634	0.00747268		0.179344	0.358689
goplus_sr_rdfxml_eqFalse_properties_tFalse.rdfxml_vs_goplus_elk_rdfxml_eqFalse_properties_tTrue.rdfxml	ALL	BG	PHYSICAL	gic	0.712523	0.712885	-0.000363	0.361332	0.722664		1	1
goplus_sr_rdfxml_eqFalse_properties_tFalse.rdfxml_vs_goplus_elk_rdfxml_eqFalse_properties_tTrue.rdfxml	ALL	GA	IGI	bma	0.964734	0.964192	0.000542	0.37695	0.753901		1	1
goplus_sr_rdfxml_eqFalse_properties_tFalse.rdfxml_vs_goplus_elk_rdfxml_eqFalse_properties_tTrue.rdfxml	ALL	GA	IGI	gic	0.890673	0.944798	-0.054125	9.73134e-38	1.94627e-37		4.67104e-36	9.34209e-36
goplus_sr_rdfxml_eqFalse_properties_tFalse.rdfxml_vs_goplus_elk_rdfxml_eqFalse_properties_tTrue.rdfxml	ALL	GA	IPI	bma	0.890481	0.890018	0.000463	0.455214	0.910427		1	1
goplus_sr_rdfxml_eqFalse_properties_tFalse.rdfxml_vs_goplus_elk_rdfxml_eqFalse_properties_tTrue.rdfxml	ALL	GA	IPI	gic	0.890673	0.891425	-0.000751	0.42736	0.85472		1	1
goplus_sr_rdfxml_eqFalse_tFalse.rdfxml_vs_goplus_elk_rdfxml_eqFalse_tTrue.rdfxml	ALL	BG	GENETIC	bma	0.686128	0.67885	0.007279	5.98063e-14	1.19613e-13		2.8707e-12	5.74141e-12
goplus_sr_rdfxml_eqFalse_tFalse.rdfxml_vs_goplus_elk_rdfxml_eqFalse_tTrue.rdfxml	ALL	BG	GENETIC	gic	0.672191	0.672533	-0.000342	0.361107	0.722215		1	1
goplus_sr_rdfxml_eqFalse_tFalse.rdfxml_vs_goplus_elk_rdfxml_eqFalse_tTrue.rdfxml	ALL	BG	PHYSICAL	bma	0.722748	0.718995	0.003753	0.000110546	0.000221092		0.00530621	0.0106124
goplus_sr_rdfxml_eqFalse_tFalse.rdfxml_vs_goplus_elk_rdfxml_eqFalse_tTrue.rdfxml	ALL	BG	PHYSICAL	gic	0.712927	0.713607	-0.00068	0.25277	0.505539		1	1
goplus_sr_rdfxml_eqFalse_tFalse.rdfxml_vs_goplus_elk_rdfxml_eqFalse_tTrue.rdfxml	ALL	GA	IGI	bma	0.882945	0.883194	-0.000249	0.476516	0.953032		1	1
goplus_sr_rdfxml_eqFalse_tFalse.rdfxml_vs_goplus_elk_rdfxml_eqFalse_tTrue.rdfxml	ALL	GA	IGI	gic	0.882829	0.880067	0.002762	0.257556	0.515111		1	1
goplus_sr_rdfxml_eqFalse_tFalse.rdfxml_vs_goplus_elk_rdfxml_eqFalse_tTrue.rdfxml	ALL	GA	IPI	bma	0.882945	0.883194	-0.000249	0.476516	0.953032		1	1
goplus_sr_rdfxml_eqFalse_tFalse.rdfxml_vs_goplus_elk_rdfxml_eqFalse_tTrue.rdfxml	ALL	GA	IPI	gic	0.882829	0.880067	0.002762	0.257556	0.515111		1	1
goplus_sr_rdfxml_eqFalse_property_tFalse.rdfxml_vs_goplus_elk_rdfxml_eqFalse_property_tTrue.rdfxml	ALL	BG	GENETIC	bma	0.686065	0.680326	0.005739	1.34091e-09	2.68182e-09		6.43636e-08	1.28727e-07
goplus_sr_rdfxml_eqFalse_property_tFalse.rdfxml_vs_goplus_elk_rdfxml_eqFalse_property_tTrue.rdfxml	ALL	BG	GENETIC	gic	0.67689	0.676743	0.000147	0.439239	0.878477		1	1
goplus_sr_rdfxml_eqFalse_property_tFalse.rdfxml_vs_goplus_elk_rdfxml_eqFalse_property_tTrue.rdfxml	ALL	BG	PHYSICAL	bma	0.719733	0.716954	0.002779	0.00315795	0.0063159		0.151582	0.303163
goplus_sr_rdfxml_eqFalse_property_tFalse.rdfxml_vs_goplus_elk_rdfxml_eqFalse_property_tTrue.rdfxml	ALL	BG	PHYSICAL	gic	0.713927	0.714014	-8.8e-05	0.465773	0.931546		1	1
goplus_sr_rdfxml_eqFalse_property_tFalse.rdfxml_vs_goplus_elk_rdfxml_eqFalse_property_tTrue.rdfxml	ALL	GA	IGI	bma	0.957507	0.957008	0.000499	0.395582	0.791163		1	1
goplus_sr_rdfxml_eqFalse_property_tFalse.rdfxml_vs_goplus_elk_rdfxml_eqFalse_property_tTrue.rdfxml	ALL	GA	IGI	gic	0.887824	0.88736	0.000464	0.45557	0.911141		1	1
goplus_sr_rdfxml_eqFalse_property_tFalse.rdfxml_vs_goplus_elk_rdfxml_eqFalse_property_tTrue.rdfxml	ALL	GA	IPI	bma	0.885037	0.884661	0.000376	0.464263	0.928526		1	1
goplus_sr_rdfxml_eqFalse_property_tFalse.rdfxml_vs_goplus_elk_rdfxml_eqFalse_property_tTrue.rdfxml	ALL	GA	IPI	gic	0.887824	0.88736	0.000464	0.45557	0.911141		1	1
goplus_sr_rdfxml_eqFalse_properties_tFalse.rdfxml_vs_goplus_elk_rdfxml_eqFalse_properties_tFalse.rdfxml	ALL	BG	GENETIC	bma	0.690104	0.683758	0.006346	2.77587e-11	5.55175e-11		1.33242e-09	2.66484e-09
goplus_sr_rdfxml_eqFalse_properties_tFalse.rdfxml_vs_goplus_elk_rdfxml_eqFalse_properties_tFalse.rdfxml	ALL	BG	GENETIC	gic	0.675691	0.675897	-0.000206	0.415274	0.830547		1	1
goplus_sr_rdfxml_eqFalse_properties_tFalse.rdfxml_vs_goplus_elk_rdfxml_eqFalse_properties_tFalse.rdfxml	ALL	BG	PHYSICAL	bma	0.719842	0.717024	0.002818	0.00281216	0.00562433		0.134984	0.269968
goplus_sr_rdfxml_eqFalse_properties_tFalse.rdfxml_vs_goplus_elk_rdfxml_eqFalse_properties_tFalse.rdfxml	ALL	BG	PHYSICAL	gic	0.712523	0.712806	-0.000283	0.390813	0.781626		1	1
goplus_sr_rdfxml_eqFalse_properties_tFalse.rdfxml_vs_goplus_elk_rdfxml_eqFalse_properties_tFalse.rdfxml	ALL	GA	IGI	bma	0.964734	0.964023	0.000711	0.340609	0.681219		1	1
goplus_sr_rdfxml_eqFalse_properties_tFalse.rdfxml_vs_goplus_elk_rdfxml_eqFalse_properties_tFalse.rdfxml	ALL	GA	IGI	gic	0.890673	0.943726	-0.053053	6.11094e-37	1.22219e-36		2.93325e-35	5.86651e-35
goplus_sr_rdfxml_eqFalse_properties_tFalse.rdfxml_vs_goplus_elk_rdfxml_eqFalse_properties_tFalse.rdfxml	ALL	GA	IPI	bma	0.890481	0.889972	0.000509	0.450777	0.901553		1	1
goplus_sr_rdfxml_eqFalse_properties_tFalse.rdfxml_vs_goplus_elk_rdfxml_eqFalse_properties_tFalse.rdfxml	ALL	GA	IPI	gic	0.890673	0.888817	0.001856	0.326211	0.652422		1	1

## Sheet: adjusted_go_bg_SRvsELK
comparison	organism	database	geneType	algorithm	AUC_1	AUC_2	AUC difference	P1(one-tailed)	P2(two-tailed)		P1 adjusted	P2 adjusted
go_sr_rdfxml_eqFalse_properties_tFalse.rdfxml_vs_go_elk_rdfxml_eqFalse_properties_tFalse.rdfxml	EVERYTHING	BG	bma	auc.txt	0.716572	0.716644	-7.2e-05	0.458069	0.916138		1	1
go_sr_rdfxml_eqFalse_properties_tFalse.rdfxml_vs_go_elk_rdfxml_eqFalse_properties_tFalse.rdfxml	EVERYTHING	BG	gic	auc.txt	0.708865	0.708559	0.000306	0.328991	0.657983		1	1
go_sr_rdfxml_eqFalse_properties_tFalse.rdfxml_vs_go_elk_rdfxml_eqFalse_properties_tTrue.rdfxml	EVERYTHING	BG	bma	auc.txt	0.716572	0.716644	-7.2e-05	0.458069	0.916138		1	1
go_sr_rdfxml_eqFalse_properties_tFalse.rdfxml_vs_go_elk_rdfxml_eqFalse_properties_tTrue.rdfxml	EVERYTHING	BG	gic	auc.txt	0.708865	0.708559	0.000306	0.328991	0.657983		1	1
go_sr_rdfxml_eqFalse_property_tFalse.rdfxml_vs_go_elk_rdfxml_eqFalse_property_tFalse.rdfxml	EVERYTHING	BG	bma	auc.txt	0.71487	0.71487	0	0.5	1		1	1
go_sr_rdfxml_eqFalse_property_tFalse.rdfxml_vs_go_elk_rdfxml_eqFalse_property_tFalse.rdfxml	EVERYTHING	BG	gic	auc.txt	0.710121	0.710121	0	0.5	1		1	1
go_sr_rdfxml_eqFalse_tFalse.rdfxml_vs_go_elk_rdfxml_eqFalse_tFalse.rdfxml	EVERYTHING	BG	bma	auc.txt	0.717585	0.717585	0	0.5	1		1	1
go_sr_rdfxml_eqFalse_tFalse.rdfxml_vs_go_elk_rdfxml_eqFalse_tFalse.rdfxml	EVERYTHING	BG	gic	auc.txt	0.708951	0.708951	0	0.5	1		1	1
go_sr_rdfxml_eqFalse_tFalse.rdfxml_vs_go_elk_rdfxml_eqFalse_tTrue.rdfxml	EVERYTHING	BG	bma	auc.txt	0.717585	0.717585	0	0.5	1		1	1
go_sr_rdfxml_eqFalse_tFalse.rdfxml_vs_go_elk_rdfxml_eqFalse_tTrue.rdfxml	EVERYTHING	BG	gic	auc.txt	0.708951	0.708951	0	0.5	1		1	1
go_sr_rdfxml_eqFalse_property_tFalse.rdfxml_vs_go_elk_rdfxml_eqFalse_property_tTrue.rdfxml	EVERYTHING	BG	bma	auc.txt	0.71487	0.71487	0	0.5	1		1	1
go_sr_rdfxml_eqFalse_property_tFalse.rdfxml_vs_go_elk_rdfxml_eqFalse_property_tTrue.rdfxml	EVERYTHING	BG	gic	auc.txt	0.710121	0.710121	0	0.5	1		1	1

## Sheet: adjusted_goplus_bg_SRvsELK
comparison	organism	database	geneType	algorithm	AUC_1	AUC_2	AUC difference	P1(one-tailed)	P2(two-tailed)		P1 adjusted	P2 adjusted
goplus_sr_rdfxml_eqFalse_property_tFalse.rdfxml_vs_goplus_elk_rdfxml_eqFalse_property_tFalse.rdfxml	EVERYTHING	BG	bma	auc.txt	0.71651	0.713117	0.003394	4.18188e-07	8.36376e-07		5.01825e-06	1.00365e-05
goplus_sr_rdfxml_eqFalse_property_tFalse.rdfxml_vs_goplus_elk_rdfxml_eqFalse_property_tFalse.rdfxml	EVERYTHING	BG	gic	auc.txt	0.711211	0.710569	0.000643	0.175694	0.351388		1	1
goplus_sr_rdfxml_eqFalse_tFalse.rdfxml_vs_goplus_elk_rdfxml_eqFalse_tFalse.rdfxml	EVERYTHING	BG	bma	auc.txt	0.719072	0.713926	0.005146	1.16173e-13	2.32346e-13		1.39408e-12	2.78815e-12
goplus_sr_rdfxml_eqFalse_tFalse.rdfxml_vs_goplus_elk_rdfxml_eqFalse_tFalse.rdfxml	EVERYTHING	BG	gic	auc.txt	0.710208	0.709931	0.000278	0.343621	0.687242		1	1
goplus_sr_rdfxml_eqFalse_properties_tFalse.rdfxml_vs_goplus_elk_rdfxml_eqFalse_properties_tTrue.rdfxml	EVERYTHING	BG	bma	auc.txt	0.717931	0.714791	0.00314	2.48251e-06	4.96503e-06		2.97902e-05	5.95803e-05
goplus_sr_rdfxml_eqFalse_properties_tFalse.rdfxml_vs_goplus_elk_rdfxml_eqFalse_properties_tTrue.rdfxml	EVERYTHING	BG	gic	auc.txt	0.709682	0.709057	0.000625	0.182495	0.364989		1	1
goplus_sr_rdfxml_eqFalse_tFalse.rdfxml_vs_goplus_elk_rdfxml_eqFalse_tTrue.rdfxml	EVERYTHING	BG	bma	auc.txt	0.719072	0.713926	0.005146	1.16173e-13	2.32346e-13		1.39408e-12	2.78815e-12
goplus_sr_rdfxml_eqFalse_tFalse.rdfxml_vs_goplus_elk_rdfxml_eqFalse_tTrue.rdfxml	EVERYTHING	BG	gic	auc.txt	0.710208	0.709931	0.000278	0.343621	0.687242		1	1
goplus_sr_rdfxml_eqFalse_property_tFalse.rdfxml_vs_goplus_elk_rdfxml_eqFalse_property_tTrue.rdfxml	EVERYTHING	BG	bma	auc.txt	0.71651	0.713117	0.003394	4.17766e-07	8.35533e-07		5.0132e-06	1.00264e-05
goplus_sr_rdfxml_eqFalse_property_tFalse.rdfxml_vs_goplus_elk_rdfxml_eqFalse_property_tTrue.rdfxml	EVERYTHING	BG	gic	auc.txt	0.711211	0.71057	0.000641	0.176082	0.352164		1	1
goplus_sr_rdfxml_eqFalse_properties_tFalse.rdfxml_vs_goplus_elk_rdfxml_eqFalse_properties_tFalse.rdfxml	EVERYTHING	BG	bma	auc.txt	0.717931	0.714692	0.003239	1.24523e-06	2.49045e-06		1.49427e-05	2.98854e-05
goplus_sr_rdfxml_eqFalse_properties_tFalse.rdfxml_vs_goplus_elk_rdfxml_eqFalse_properties_tFalse.rdfxml	EVERYTHING	BG	gic	auc.txt	0.709682	0.708992	0.00069	0.158655	0.317311		1	1
